# Supplementary material for: FSP1-positive fibroblasts are adipogenic niche and regulate adipose homeostasis
Source: PLoS Biol. 2018 Aug 6;16(8):e2001493. doi: 10.1371/journal.pbio.2001493 (PMC6078284; doi:10.1371/journal.pbio.2001493)
Supplement: S2 Table — F-BCA, Fsp1-Cre;Ctnnb1exon 3 fl/+; F-DTA, Fsp1-Cre;Rosa26-DTA; SVF, stromal vascular fraction. (XLSX) [file pbio.2001493.s011.xlsx]

## Sheet: S2 Table
S2 Table. Normalized gene expression in control, F-BCA and F-DTA SVF cells.
						RPKM			F-BCA vs Ctrl			F-DTA vs Ctrl
Symbol	Loc	Strand	Length	NumberOfExons	TheNthExons	Ctrl_mouse	F-BCA_mouse	F-DTA_mouse	WaldScore(F-BCA_mouse/Ctrl_mouse)	P_value(F-BCA_mouse/Ctrl_mouse)	Fold((F-BCA+1)/(Ctrl+1))	WaldScore(F-DTA_mouse/Ctrl_mouse)	P_value(F-DTA_mouse/Ctrl_mouse)	Fold((F-DTA+1)/(Ctrl+1))
Plekhg2	chr7:28359603-28372662	-	13059	20	0	17.457	17.1996	19.3948	-0.742674	0.22884	0.986055	5.47224	2.22191e-08	1.10499
Plekhg3	chr12:76533559-76579039	+	45480	19	0	10.0132	14.2416	15.7714	14.4241	0	1.38394	19.2572	0	1.52285
Plekhg1	chr10:3740376-3967302	+	226926	18	0	1.54266	0.544788	0.780267	-14.2622	0	0.607548	-10.3814	0	0.700159
Plekhg5	chr4:152096718-152115400	+	18682	20	0	4.70818	2.99105	3.63698	-9.5	0	0.699181	-5.73377	4.91105e-09	0.81234
Nsa2	chr13:97129426-97137926	-	8500	6	0	47.4543	44.5685	42.7604	-3.72683	9.69514e-05	0.940443	-6.17638	3.27937e-10	0.903127
Nampt	chr12:32820334-32853369	+	33035	11	0	24.0581	14.1852	14.5146	-25.7765	0	0.606001	-24.9786	0	0.619147
Vmo1	chr11:70513515-70514616	-	1101	3	0	0.343219	0.445624	0.428499	0.713557	0.237751	1.07624	0.606975	0.271934	1.06349
Ndc1	chr4:107367783-107414338	+	46555	18	0	10.9689	11.1952	13.8096	0.58295	0.279964	1.01891	6.98623	1.41187e-12	1.23734
4931406P16Rik	chr7:34236713-34285609	-	48896	13	0	11.3103	11.9419	12.7938	2.38473	0.00854576	1.0513	5.55384	1.39733e-08	1.1205
Plekhg4	chr8:105375380-105382862	+	7482	21	0	1.62564	0.983626	1.29617	-6.14235	4.06535e-10	0.755482	-3	0.00134991	0.874518
Mier1	chr4:103114464-103165749	+	51285	16	0	10.8666	9.87286	10.7077	-3.64321	0.000134627	0.91626	-0.576246	0.282224	0.986608
Mier2	chr10:79540244-79555091	-	14847	14	0	8.65598	8.90698	9.29109	0.724386	0.234414	1.02599	1.83008	0.0336187	1.06577
Mier3	chr13:111686177-111718594	+	32417	13	0	5.89911	5.86788	5.90053	-0.158058	0.437206	0.995473	0.00724628	0.497109	1.00021
1810010H24Rik	chr11:107028222-107030442	+	2220	3	0	1.14477	0.328921	0.449475	-5.34615	4.49215e-08	0.61961	-4.39926	5.43109e-06	0.675819
Dag1	chr9:108204860-108263958	-	59098	10	0	46.084	47.8965	41.0941	3.44948	0.000280831	1.03849	-9.95074	0	0.894022
Myadm	chr7:3289037-3299349	+	10312	7	0	156.371	196.455	184.232	29.7976	0	1.25471	21.2923	0	1.17703
Sacs	chr14:61138456-61240693	+	102237	10	0	1.14677	1.5753	1.65678	3.58451	0.000168854	1.19962	4.24828	1.07709e-05	1.23757
Zfp712	chr13:67038593-67061170	-	22577	4	0	0.426969	0.295455	0.336755	-2.33291	0.00982638	0.907837	-1.56824	0.0584125	0.936779
Zfp710	chr7:80024813-80092751	+	67938	7	0	4.97425	3.54905	3.00233	-8.09496	2.22045e-16	0.761442	-11.6644	0	0.669929
Zfp715	chr7:43296522-43313261	-	16739	5	0	5.17817	4.54519	5.14877	-3.1415	0.00084041	0.897547	-0.14278	0.443232	0.995242
Mllt4	chr17:13760540-13905794	+	145254	33	0	7.32032	7.16041	9.1465	-0.862951	0.194082	0.980781	9.32697	0	1.21948
Mllt6	chr11:97663411-97685458	+	22047	20	0	7.03651	7.50306	7.40096	2.49266	0.00633946	1.05805	1.97249	0.0242766	1.04535
Zfp719	chr7:43579585-43593710	+	14125	4	0	2.62587	2.45634	3.12532	-1.27014	0.102018	0.953244	3.54938	0.00019307	1.13775
Mllt1	chr17:56892610-56935388	-	42778	12	0	13.1629	12.4807	14.752	-1.93424	0.0265416	0.951836	4.35791	6.56538e-06	1.1122
Mllt3	chr4:87769924-88033407	-	263483	12	0	3.34562	2.89877	2.57298	-3.37093	0.00037458	0.897172	-6.03715	7.84313e-10	0.822202
Btg3	chr16:78359859-78376785	-	16926	5	0	17.234	22.4798	25.6312	7.4064	6.4837e-14	1.28769	11.531	0	1.46052
Btg2	chr1:134074864-134079155	-	4291	2	0	6.40647	12.5481	13.9768	18.6731	0	1.82923	22.4661	0	2.02213
Btg1	chr10:96617000-96622811	+	5811	2	0	29.6333	20.2727	14.7814	-22.4404	0	0.694432	-38.0136	0	0.51517
Nupl1	chr14:60219467-60251378	-	31911	15	0	14.1582	15.163	17.2937	2.16922	0.015033	1.06629	6.59799	2.08387e-11	1.20685
Nupl2	chr5:24164962-24184008	+	19046	7	0	2.67225	2.90273	3.29683	1.25776	0.104239	1.06276	3.32568	0.000441017	1.17008
Ttc30a2	chr2:75976171-75978179	-	2008	1	0	1.24149	1.16828	0.759689	-0.505118	0.306738	0.967339	-3.67904	0.000117058	0.785053
Npat	chr9:53537046-53575627	+	38581	18	0	3.82871	4.14679	4.44066	2.30639	0.0105446	1.06587	4.39936	5.42852e-06	1.12673
Ttc30a1	chr2:75979105-75981967	-	2862	1	0	1.57017	1.62693	1.56853	0.405763	0.342458	1.02208	-0.0119946	0.495215	0.999359
Gga1	chr15:78877189-78894585	+	17396	17	0	18.9696	17.1385	16.4364	-4.01274	3.00085e-05	0.908304	-5.65463	7.80892e-09	0.873145
Gga3	chr11:115584254-115603916	-	19662	17	0	6.50591	5.56023	6.27119	-3.94951	3.91555e-05	0.874008	-0.960753	0.168338	0.968728
Gga2	chr7:121986721-122021198	-	34477	17	0	13.5396	12.7457	13.0046	-2.58882	0.00481522	0.945392	-1.75148	0.0399317	0.9632
Sorbs1	chr19:40292039-40513812	-	221773	34	0	8.71874	12.2682	13.2596	15.2395	0	1.36522	19.2558	0	1.46722
Sorbs3	chr14:70180467-70207671	-	27204	24	0	12.6241	10.9189	15.7366	-4.93751	3.95625e-07	0.874844	8.284	0	1.22846
Sorbs2	chr8:45507787-45827906	+	320119	25	0	4.31751	2.82042	1.18414	-10.4724	0	0.718459	-25.1319	0	0.410744
Tshz2	chr2:169633645-169888504	+	254859	2	0	11.1308	8.02249	10.1792	-12.1511	0	0.743767	-3.55433	0.000189469	0.921558
Tshz3	chr7:36698117-36773457	+	75340	2	0	5.47118	5.80985	5.32469	1.7038	0.044209	1.05233	-0.760417	0.223503	0.977362
Murc	chr4:48663513-48673492	+	9979	2	0	1.54599	1.20831	1.35593	-2.20028	0.0138935	0.867367	-1.21627	0.111942	0.925351
Arhgef28	chr13:97898594-98206165	-	307571	36	0	2.88402	3.54181	3.79239	4.90214	4.73996e-07	1.16936	6.70872	9.81681e-12	1.23387
Trnt1	chr6:106769137-106782474	+	13337	11	0	10.1144	9.31986	9.19542	-2.56306	0.00518776	0.928511	-3.00009	0.0013495	0.917315
Mkl1	chr15:81012280-81190757	-	178477	16	0	12.8741	14.2778	15.9598	4.3706	6.19537e-06	1.10117	9.41412	0	1.22241
Mkl2	chr16:13256480-13417529	+	161049	20	0	6.35522	4.72891	5.0495	-11.0786	0	0.77889	-8.83768	0	0.822478
Lmna	chr3:88481147-88503352	-	22205	14	0	102.889	123.893	135.414	19.3154	0	1.20217	29.4733	0	1.31307
Sorcs2	chr5:36017180-36398139	-	380959	27	0	0.590888	2.87525	2.54613	22.0699	0	2.4359	20.1563	0	2.22902
Trim34a	chr7:104244456-104262236	+	17780	8	0	1.9807	0.85299	0.993785	-8.1557	2.22045e-16	0.621663	-7.00563	1.22946e-12	0.668898
Trim34b	chr7:104329470-104336617	+	7147	7	0	1.5728	0.974511	0.994228	-3.51581	0.000219207	0.767455	-3.41063	0.000324068	0.775119
Prepl	chr17:85063476-85090274	-	26798	18	0	7.13663	9.77811	11.2456	9.49626	0	1.32464	14.3214	0	1.50499
Tcof1	chr18:60813755-60848964	-	35209	26	0	11.2973	10.7749	14.5928	-1.80836	0.0352751	0.957516	10.6291	0	1.26799
Prmt10	chr8:77549396-77581338	+	31942	12	0	5.60022	4.65007	4.83549	-3.74254	9.10853e-05	0.856043	-3.0102	0.00130539	0.884135
Zik1	chr7:10487223-10495381	-	8158	4	0	1.4281	1.43224	1.91251	0.0378559	0.484901	1.0017	4.13861	1.74708e-05	1.1995
Usp8	chr2:126707327-126759314	+	51987	20	0	23.4123	24.2537	22.426	1.8896	0.0294055	1.03447	-2.27928	0.0113252	0.959602
Usp1	chr4:98923809-98935533	+	11724	9	0	13.0214	10.9511	14.671	-6.03879	7.76379e-10	0.852349	4.51547	3.15885e-06	1.11765
Usp2	chr9:44067020-44095627	+	28607	15	0	1.40296	1.56557	0.967395	1.49309	0.0677066	1.06767	-4.51694	3.13703e-06	0.818739
Usp3	chr9:66517880-66592980	-	75100	15	0	10.1044	7.71878	8.13645	-6.34152	1.13757e-10	0.785165	-5.2122	9.33074e-08	0.822779
Usp4	chr9:108347830-108392529	+	44699	22	0	29.1735	28.1107	31.9285	-2.03271	0.0210411	0.964777	5.14821	1.31492e-07	1.0913
Usp5	chr6:124815018-124829447	-	14429	20	0	36.9337	35.3345	39.7692	-2.53395	0.00563917	0.957843	4.40061	5.39731e-06	1.07475
Usp7	chr16:8688721-8738342	-	49621	31	0	21.1074	19.3446	19.9668	-4.8812	5.27223e-07	0.92026	-3.16197	0.000783515	0.948403
Rpl38	chr11:114668542-114672331	+	3789	6	0	467.992	480.305	444.086	1.83538	0.033225	1.02625	-3.66704	0.00012269	0.949027
Rpl39	chrX:37082519-37085184	-	2665	3	0	1097.73	1058.32	922.4	-4.02734	2.82053e-05	0.964131	-18.6744	0	0.840421
Rpl36	chr17:56613394-56614246	+	852	4	0	477.177	479.384	434.313	0.34407	0.365397	1.00462	-6.9074	2.46825e-12	0.91036
Rpl37	chr15:5116612-5119140	+	2528	4	0	277.017	286.911	280.455	2.93172	0.00168548	1.03559	1.03412	0.15054	1.01237
Rpl34	chr3:130726830-130730308	-	3478	7	0	559.112	575.586	521.783	2.8556	0.00214775	1.02941	-6.69094	1.10867e-11	0.933354
Rpl35	chr2:39001580-39005131	-	3551	4	0	625.934	653.182	625.506	3.87068	5.42651e-05	1.04346	-0.0619798	0.475289	0.999318
Rpl32	chr6:115805513-115808743	-	3230	4	0	1057.88	1027.76	969.811	-3.53904	0.000200794	0.971559	-10.59	0	0.916831
Rpl30	chr15:34440507-34443276	-	2769	7	0	461.281	462.546	454.777	0.248893	0.401722	1.00274	-1.29687	0.097338	0.985929
Rpl31	chr1:39367850-39371910	+	4060	7	0	374.995	366.474	336.728	-2.6479	0.00404963	0.977337	-12.2462	0	0.898224
Anp32e	chr3:95929256-95947387	+	18131	9	0	24.6607	25.1236	26.068	0.895044	0.185382	1.01804	2.7207	0.00325719	1.05484
Fam13b	chr18:34442350-34506823	-	64473	21	0	16.4624	17.7092	18.6525	2.94676	0.00160561	1.0714	5.15469	1.27026e-07	1.12542
Fam13c	chr10:70440667-70558732	+	118065	17	0	12.8739	4.7936	6.22409	-27.3101	0	0.41759	-21.7283	0	0.520698
Bcas2	chr3:103171710-103179154	+	7444	7	0	22.1306	20.3627	21.9315	-2.43703	0.00740422	0.923567	-0.271929	0.392838	0.991391
Bcas3	chr11:85353163-85826058	+	472895	26	0	6.32939	5.07583	4.61794	-5.36778	3.98553e-08	0.828968	-7.54053	2.34257e-14	0.766495
Mlycd	chr8:119394891-119411088	+	16197	5	0	3.4684	3.40784	3.11066	-0.25294	0.400157	0.986446	-1.5412	0.0616344	0.919939
Ttbk2	chr2:120732816-120850584	-	117768	17	0	2.98163	3.20197	3.04957	2.24712	0.0123162	1.05534	0.708165	0.239421	1.01706
Ammecr1l	chr18:31759823-31784083	+	24260	9	0	13.4825	13.6127	13.8585	0.43721	0.33098	1.00899	1.2687	0.102275	1.02596
Ncor2	chr5:125017152-125179214	-	162062	51	0	19.9871	23.2299	27.0706	11.1205	0	1.15452	23.5109	0	1.33752
Ncor1	chr11:62316425-62457332	-	140907	52	0	15.4351	13.8254	15.4641	-7.51063	2.94209e-14	0.902057	0.132807	0.447173	1.00176
Abhd17a	chr10:80583648-80590341	-	6693	5	0	26.0741	28.3513	28.5289	2.83016	0.00232622	1.08411	3.0749	0.00105286	1.09067
Magohb	chr6:131284388-131293244	-	8856	5	0	6.56207	6.52926	9.81184	-0.0599652	0.476092	0.995662	5.36198	4.11567e-08	1.42975
Nkiras1	chr14:18271141-18284000	+	12859	4	0	5.72645	6.12108	6.26637	1.85555	0.0317592	1.05867	2.54717	0.00542996	1.08027
Ppme1	chr7:100326736-100371896	-	45160	14	0	28.5345	45.1024	41.364	22.382	0	1.56097	17.9872	0	1.43439
Gltpd1	chr4:155864722-155869440	-	4718	3	0	4.62273	4.64056	5.4041	0.0722661	0.471195	1.00317	3.07069	0.00106783	1.13897
Tinf2	chr14:55679079-55681817	-	2738	9	0	6.41445	5.57199	7.33075	-2.42618	0.00762943	0.886376	2.48575	0.00646388	1.12358
Slc4a11	chr2:130684107-130697519	-	13412	21	0	0.646218	0.394639	0.567316	-3.33999	0.000418909	0.847177	-0.977144	0.164249	0.95207
BC026585	chr1:157458581-157488733	+	30152	10	0	3.23108	4.92282	4.30134	5.07514	1.93608e-07	1.39984	3.37709	0.00036628	1.25295
Ptprz1	chr6:22875501-23052916	+	177415	30	0	0.396247	0.581183	0.726982	4.0095	3.04239e-05	1.13245	6.76286	6.76492e-12	1.23687
Pold1	chr7:44532743-44548815	-	16072	27	0	6.1908	4.53359	6.57375	-7.08436	6.98441e-13	0.769538	1.51262	0.0651876	1.05326
Pold2	chr11:5872179-5878256	-	6077	11	0	9.97172	8.39051	11.3874	-3.54046	0.000199711	0.855883	2.96439	0.00151641	1.12903
Pold3	chr7:100082112-100121500	-	39388	12	0	5.71547	4.03021	4.55556	-7.0773	7.34968e-13	0.749048	-4.78124	8.71105e-07	0.827278
Pold4	chr19:4231898-4233634	+	1736	4	0	24.513	33.8607	31.0383	8.82395	0	1.36639	6.38078	8.80935e-11	1.25577
Hdac1	chr4:129516103-129542646	-	26543	14	0	50.1104	53.5422	51.9656	3.57546	0.000174805	1.06715	1.96606	0.024646	1.0363
Hdac3	chr18:37936970-37954988	-	18018	15	0	25.6248	24.6308	25.0239	-1.50056	0.0667342	0.962667	-0.911777	0.180943	0.97743
Hdac2	chr10:36974543-37001888	+	27345	14	0	41.4465	40.6142	44.3602	-0.983021	0.162799	0.980391	3.39598	0.000341919	1.06864
Hdac5	chr11:102195746-102230172	-	34426	28	0	24.7794	20.8255	19.0494	-8.6285	0	0.846626	-12.8608	0	0.777732
Hdac4	chr1:91932748-92148393	-	215645	26	0	5.08857	6.29262	5.50638	5.35271	4.33232e-08	1.19775	1.94433	0.0259279	1.06862
Hdac7	chr15:97792663-97844502	-	51839	30	0	26.8326	26.7659	29.5117	-0.153151	0.43914	0.997607	6.06267	6.69421e-10	1.09626
Hdac6	chrX:7930121-7947889	-	17768	30	0	5.46249	5.52603	5.55256	0.294771	0.384084	1.00983	0.421209	0.336801	1.01394
Hdac9	chr12:34047581-34917095	-	869514	31	0	0.503347	0.512586	0.213311	0.228324	0.409697	1.00615	-8.60683	0	0.807073
Hdac8	chrX:102284639-102505148	-	220509	11	0	5.64774	5.47109	4.62898	-0.525696	0.29955	0.973428	-3.18157	0.000732406	0.846751
Gmpr	chr13:45507468-45546381	+	38913	9	0	2.35106	3.06791	2.75662	2.89806	0.00187737	1.21392	1.70615	0.0439902	1.12102
Gmps	chr3:63976142-64019078	+	42936	16	0	11.8956	11.6394	13.4869	-0.852898	0.196858	0.980134	5.14817	1.3152e-07	1.1234
Pvr	chr7:19903577-19921143	-	17566	8	0	11.2362	20.8414	19.9098	21.7315	0	1.78498	20.151	0	1.70885
4732471J01Rik	chr7:25376818-25566417	+	189599	17	0	0.428042	0.263624	0.374996	-3.11352	0.00092434	0.884865	-0.939026	0.173859	0.962854
Lix1l	chr3:96601132-96625352	+	24220	6	0	37.2719	34.6553	36.3059	-3.69411	0.00011033	0.931632	-1.36027	0.0868725	0.974762
Ikzf5	chr7:131388648-131410478	-	21830	4	0	5.2571	5.26932	6.3114	0.0596283	0.476226	1.00195	4.95364	3.64194e-07	1.1685
Ikzf1	chr11:11686212-11772926	+	86714	8	0	0.974238	0.148014	0.122798	-13.4659	0	0.581497	-14.0685	0	0.568725
Ikzf2	chr1:69531209-69685960	-	154751	8	0	0.492475	0.392283	0.655088	-2.47272	0.00670455	0.932869	3.55393	0.000189759	1.10896
H2afv	chr11:6427225-6444443	-	17218	5	0	20.1144	14.2605	13.3204	-9.66308	0	0.722751	-11.457	0	0.678231
Mbtd1	chr11:93886218-93946984	+	60766	16	0	4.73802	4.2337	3.85588	-2.91131	0.00179958	0.912109	-5.24761	7.70412e-08	0.846264
H2afx	chr9:44334714-44336073	+	1359	1	0	18.5493	25.1411	28.8334	8.77575	0	1.33719	13.2869	0	1.52607
H2afy	chr13:56073621-56135550	-	61929	11	0	28.5221	31.7558	29.4351	4.50816	3.26956e-06	1.10954	1.31055	0.0950057	1.03093
H2afz	chr3:137864598-137866922	+	2324	5	0	194.544	162.593	192.262	-12.508	0	0.836604	-0.865651	0.193341	0.98833
Pigyl	chr9:22156845-22158354	+	1509	2	0	11.1898	9.73323	8.73046	-2.00137	0.0226761	0.880508	-3.49238	0.000239367	0.798245
Fgf18	chr11:33116977-33147400	-	30423	6	0	3.37811	5.30897	4.16311	6.22231	2.44949e-10	1.44103	2.74494	0.0030261	1.1793
Fgf13	chrX:59062149-59134436	-	72287	5	0	1.31256	1.46153	0.761745	1.06699	0.142989	1.06442	-4.60388	2.07346e-06	0.761817
Fgf11	chr11:69798201-69801625	-	3424	5	0	1.24191	0.752298	0.921209	-2.16129	0.0153366	0.781611	-1.36887	0.0855207	0.856953
Fgf10	chr13:118714698-118792573	+	77875	3	0	14.0295	10.7031	8.13645	-10.8188	0	0.778674	-20.4018	0	0.607901
Phc1	chr6:122317730-122340227	-	22497	17	0	6.59628	5.552	6.18631	-4.49536	3.47258e-06	0.862527	-1.73499	0.0413715	0.946031
Phc3	chr3:30899294-30969415	-	70121	18	0	6.9031	6.47919	7.23431	-2.91381	0.00178525	0.946362	2.2348	0.0127153	1.04191
Phc2	chr4:128654701-128752881	+	98180	17	0	14.7596	15.7378	17.3187	2.79344	0.00260752	1.06207	7.19351	3.15747e-13	1.16238
Golt1b	chr6:142387242-142403858	+	16616	5	0	21.1511	24.6276	25.032	6.48907	4.31835e-11	1.15694	7.2833	1.6287e-13	1.1752
Med25	chr7:44879385-44892366	-	12981	18	0	19.8561	17.2441	18.7435	-4.88616	5.14117e-07	0.874762	-2.058	0.0197953	0.946653
Chmp3	chr6:71543853-71581574	+	37721	6	0	31.4248	33.5367	30.8258	3.18726	0.000718129	1.06513	-0.932111	0.17564	0.981527
Chmp7	chr14:69716978-69732570	-	15592	10	0	18.0801	19.2185	16.781	2.31663	0.0102619	1.05966	-2.76013	0.00288891	0.931911
Chmp6	chr11:119913809-119919552	+	5743	8	0	16.2625	14.2115	15.071	-3.50967	0.000224334	0.881187	-2.02806	0.0212769	0.930975
Chmp5	chr4:40948552-40965302	+	16750	8	0	41.4524	46.0163	40.6895	4.31791	7.87576e-06	1.10751	-0.751873	0.226064	0.98203
Recql5	chr11:115892594-115933492	-	40898	19	0	3.47297	3.0756	3.03914	-2.34384	0.00954323	0.911162	-2.5881	0.0048253	0.90301
Gcnt4	chr13:96924688-96950914	+	26226	3	0	10.3683	6.29993	4.39166	-17.029	0	0.642128	-26.7614	0	0.47427
Gcnt1	chr19:17326140-17372844	-	46704	5	0	0.980553	0.304078	0.166827	-9.84057	0	0.658441	-12.5757	0	0.589142
Gcnt2	chr13:40859767-40960892	+	101125	5	0	2.43541	4.00246	3.25583	12.3603	0	1.45615	6.95973	1.70464e-12	1.23882
Mark4	chr7:19426074-19458494	-	32420	17	0	9.87802	13.6601	12.9303	8.84361	0	1.34768	7.32706	1.17684e-13	1.28059
Mark1	chr1:184896423-184999549	-	103126	18	0	43.9278	35.1034	18.7054	-16.0414	0	0.803589	-51.8982	0	0.438602
Mark2	chr19:7275395-7341844	-	66449	20	0	7.29378	6.78466	7.55644	-2.31062	0.010427	0.938614	1.17099	0.120801	1.03167
Mark3	chr12:111574509-111656227	+	81718	17	0	17.3854	18.8015	19.586	3.27358	0.000530974	1.07702	5.08086	1.87865e-07	1.1197
Rps15a-ps4	chr4:132219892-132220589	-	697	1	0	4.90745	4.75078	2.60665	-0.318091	0.375208	0.973479	-5.34118	4.61716e-08	0.610526
Rps15a-ps6	chr11:6172507-6173331	-	824	1	0	8.26909	7.85077	12.2305	-0.714851	0.237351	0.954869	6.05863	6.86442e-10	1.42738
Extl2	chr3:116007448-116029016	+	21568	6	0	8.77872	7.89363	8.08186	-2.95562	0.00156021	0.909488	-2.33413	0.00979457	0.928737
Extl3	chr14:65052058-65098106	-	46048	7	0	25.3409	27.5442	28.1936	5.59654	1.09333e-08	1.08364	7.27063	1.78968e-13	1.1083
Gm7609	chr1:85199610-85213762	+	14152	4	0	0.835235	0.165475	0.297901	-6.45395	5.44857e-11	0.635055	-4.88218	5.24599e-07	0.707212
Tia1	chr6:86404218-86433405	+	29187	14	0	8.92513	8.18958	8.61035	-2.84577	0.00221522	0.92589	-1.21375	0.112421	0.968284
Tmem160	chr7:16452778-16455490	+	2712	3	0	18.1131	16.851	17.3368	-1.45662	0.072611	0.933963	-0.897659	0.184684	0.959381
Tmem165	chr5:76183879-76209244	+	25365	6	0	33.4685	33.0471	32.405	-0.537625	0.295418	0.987776	-1.37594	0.0844194	0.969146
Tmem164	chrX:142681399-142843494	+	162095	10	0	11.1704	8.56512	8.51231	-11.3958	0	0.785935	-11.7348	0	0.781596
Tmem167	chr13:90089666-90114921	+	25255	4	0	7.09906	8.04565	7.91216	6.04064	7.67542e-10	1.11688	5.26234	7.11164e-08	1.10039
Tmem168	chr6:13580688-13608063	-	27375	5	0	11.5943	11.0853	9.84461	-1.72306	0.0424389	0.959579	-6.14507	3.99629e-10	0.86107
Tbc1d8	chr1:39371495-39478747	-	107252	20	0	1.28233	0.924676	0.744366	-3.83765	6.21078e-05	0.843295	-6.06889	6.43974e-10	0.764292
Tbc1d9	chr8:83165351-83272940	+	107589	21	0	2.34482	1.0831	0.844629	-12.4878	0	0.622784	-15.4796	0	0.551488
Tbc1d1	chr5:64160210-64351486	+	191276	20	0	7.73778	9.20967	9.50516	6.29322	1.55473e-10	1.16845	7.56625	1.92069e-14	1.20227
Tbc1d2	chr4:46604389-46650199	-	45810	13	0	1.11591	1.18889	1.58997	0.753527	0.225567	1.03449	4.56125	2.54254e-06	1.22405
Tbc1d4	chr14:101442359-101609191	-	166832	19	0	1.8925	0.659635	0.698967	-15.083	0	0.573772	-14.5597	0	0.58737
Tbc1d5	chr17:50733126-51179349	-	446223	22	0	7.47397	5.5954	6.35415	-9.31344	0	0.778313	-5.44016	2.66171e-08	0.867851
Tbc1d7	chr13:43151741-43171501	-	19760	10	0	6.39593	7.63903	7.15732	2.81391	0.00244712	1.16808	1.77123	0.0382609	1.10295
2010315B03Rik	chr9:124291803-124312694	-	20891	6	0	3.42565	2.87097	3.01294	-2.77646	0.0027477	0.874667	-2.06006	0.0196965	0.906745
4930405P13Rik	chr11:88905927-88936061	+	30134	5	0	14.7198	13.6361	10.9203	-1.38538	0.0829683	0.931061	-5.15186	1.28957e-07	0.758301
Akirin2	chr4:34550614-34566908	+	16294	5	0	22.6553	21.8218	24.0256	-1.23842	0.107781	0.964766	2.00553	0.0224531	1.05793
Akirin1	chr4:123735194-123750299	-	15105	5	0	16.4949	17.0604	18.2713	1.13563	0.128056	1.03233	3.53722	0.000202181	1.10153
Rab3il1	chr19:10018227-10035586	+	17359	10	0	17.8817	6.23416	6.05624	-27.3992	0	0.383132	-28.0526	0	0.373709
Ap3m1	chr14:21033741-21052442	-	18701	9	0	13.7002	15.6438	15.1738	5.70046	5.97424e-09	1.13222	4.39949	5.42529e-06	1.10025
Ap3m2	chr8:22787353-22805654	-	18301	10	0	6.56332	5.35894	5.0355	-4.91169	4.51468e-07	0.840761	-6.36869	9.53251e-11	0.797995
Limd2	chr11:106156255-106160142	-	3887	5	0	14.1625	14.762	17.3341	1.44677	0.0739813	1.03954	7.40359	6.62803e-14	1.20918
Limd1	chr9:123478700-123521552	+	42852	8	0	12.6547	11.0201	11.1218	-5.59571	1.09859e-08	0.880288	-5.28105	6.4224e-08	0.887735
Nop58	chr1:59685005-59711510	+	26505	15	0	34.93	37.0964	45.3296	2.71106	0.00335342	1.06029	12.447	0	1.28944
Acsf2	chr11:94557101-94601786	-	44685	16	0	6.26937	4.02341	4.59461	-9.28288	0	0.691038	-6.7865	5.74418e-12	0.769614
Acsf3	chr8:122775504-122817881	+	42377	10	0	4.61465	4.07566	4.20593	-2.05357	0.0200086	0.904002	-1.559	0.0594976	0.927204
Sarnp	chr10:128821770-128877638	+	55868	11	0	41.7803	38.5322	42.0715	-2.82338	0.00237602	0.924077	0.249916	0.401326	1.00681
Kcnip3	chr2:127456497-127521370	-	64873	10	0	2.54015	1.92772	2.03873	-3.93722	4.12148e-05	0.827004	-3.2095	0.000664824	0.858363
Tpcn1	chr5:120534156-120588613	-	54457	28	0	5.91549	5.58887	4.87047	-1.56922	0.0582983	0.95277	-5.23074	8.44174e-08	0.848886
Tpcn2	chr7:145253922-145283927	-	30005	25	0	10.9342	8.34114	9.16436	-7.62014	1.26565e-14	0.782721	-5.13405	1.41784e-07	0.851701
Ltbp4	chr7:27305140-27337612	-	32472	34	0	3.47202	2.76294	2.66516	-5.08029	1.88434e-07	0.841441	-5.87381	2.12941e-09	0.819576
Ltbp3	chr19:5740903-5758532	+	17629	28	0	37.6252	39.8351	36.7748	4.32226	7.72206e-06	1.05721	-1.71309	0.0433478	0.977982
Ltbp2	chr12:84783211-84876495	-	93284	35	0	93.8611	161.361	206.316	81.921	0	1.71156	127.339	0	2.18546
Ltbp1	chr17:75005528-75392967	+	387439	35	0	4.70646	6.25755	5.26862	10.0873	0	1.27181	3.87238	5.38894e-05	1.09851
Chadl	chr15:81686166-81697287	-	11121	6	0	0.721404	0.458472	0.550148	-2.92358	0.00173014	0.847257	-1.8476	0.03233	0.900514
9530082P21Rik	chr17:23749235-23754065	+	4830	3	0	6.60174	6.43802	6.9781	-0.609301	0.271163	0.978463	1.38504	0.0830196	1.04951
Cxx1a	chrX:53642488-53643763	-	1275	1	0	29.0206	21.3217	20.5741	-9.2695	0	0.743547	-10.3251	0	0.718644
Secisbp2	chr13:51651713-51683646	+	31933	17	0	5.11656	4.38554	5.23036	-3.06038	0.00110527	0.880486	0.460495	0.322581	1.01861
Cxx1c	chrX:53607921-53609134	+	1213	2	0	16.9158	12.9807	13.4547	-5.31164	5.43226e-08	0.780357	-4.67222	1.48983e-06	0.806813
Cxx1b	chrX:53669176-53670408	-	1232	1	0	28.1813	22.9283	22.3786	-6.16795	3.4591e-10	0.819987	-6.90637	2.48601e-12	0.801151
Tshz1	chr18:84011626-84086562	-	74936	2	0	6.81466	6.65456	6.37043	-0.794987	0.213311	0.979512	-2.24948	0.0122409	0.943154
Calhm2	chr19:47132231-47138294	-	6063	3	0	7.66975	8.16942	7.92771	1.35779	0.0872653	1.05763	0.713012	0.237919	1.02975
Cacna1a	chr8:84415363-84640249	+	224886	51	0	5.95161	4.12781	5.01617	-12.2406	0	0.737644	-6.06466	6.61161e-10	0.865436
Cacna1b	chr2:24606374-24763152	-	156778	52	0	1.57105	0.573606	0.593809	-13.9452	0	0.612047	-13.6657	0	0.619905
Cacna1c	chr6:118592295-119196409	-	604114	56	0	2.5478	2.80384	2.96116	2.51565	0.00594066	1.07217	4.04154	2.65509e-05	1.11651
Cacna1d	chr14:30039938-30491156	-	451218	48	0	0.858345	0.295221	0.333184	-12.0955	0	0.696976	-11.1518	0	0.717404
Cacna1g	chr11:94408390-94474198	-	65808	38	0	6.31544	6.07457	9.49377	-1.48308	0.0690271	0.967075	17.4868	0	1.43447
Impad1	chr4:4764350-4793306	-	28956	5	0	21.6737	24.1195	25.5976	5.87293	2.14077e-09	1.10787	9.3636	0	1.17306
Xrn1	chr9:95954759-96053029	+	98270	42	0	5.75495	5.81845	5.83786	0.330813	0.370393	1.0094	0.435546	0.331583	1.01227
Xrn2	chr2:147013059-147077997	+	64938	30	0	26.93	24.2219	26.2984	-5.25278	7.49113e-08	0.903039	-1.2114	0.112872	0.977387
Pde11a	chr2:75991131-76338653	-	347522	20	0	2.93658	0.888541	1.39262	-13.408	0	0.479742	-9.54437	0	0.607792
Dynlrb1	chr2:155236532-155250277	+	13745	4	0	97.8793	104.019	109.468	2.70415	0.00342394	1.0621	5.08392	1.84858e-07	1.1172
Cnot8	chr11:58104152-58118594	+	14442	7	0	28.4362	25.6778	26.405	-4.04392	2.62823e-05	0.906292	-2.98371	0.00142389	0.930997
Cnot3	chr7:3645268-3661109	+	15841	18	0	16.2959	14.7913	16.5335	-3.47694	0.000253584	0.91301	0.539133	0.294897	1.01374
Cnot2	chr10:116485160-116581511	-	96351	18	0	15.4531	14.0642	15.4434	-3.6066	0.000155118	0.915587	-0.0247196	0.490139	0.999413
Cnot1	chr8:95719450-95807462	-	88012	50	0	23.4796	23.2478	25.9016	-0.741723	0.229128	0.99053	7.60778	1.39888e-14	1.09894
Cnot7	chr8:40492537-40515847	-	23310	8	0	13.8441	16.5062	16.3695	6.06365	6.65314e-10	1.17933	5.82271	2.89509e-09	1.17013
Cnot6	chr11:49674705-49712710	-	38005	12	0	26.8326	22.6261	25.2763	-7.1585	4.07896e-13	0.848867	-2.60214	0.00463225	0.944083
Cnot4	chr6:35022064-35133737	-	111673	14	0	3.31987	3.41966	3.80691	0.778734	0.218068	1.0231	3.73055	9.55316e-05	1.11274
Nfic	chr10:81396190-81427173	-	30983	10	0	25.8771	27.9227	32.323	5.28686	6.2216e-08	1.07611	16.1709	0	1.23983
Nfib	chr4:82290172-82505308	-	215136	13	0	10.8799	6.49825	9.22577	-23.5672	0	0.631172	-8.33039	0	0.860762
Nfia	chr4:97581942-98118876	+	536934	12	0	6.64048	3.92086	4.22269	-19.6762	0	0.644051	-17.3659	0	0.683555
Cxcr7	chr1:90203979-90215722	+	11743	3	0	6.04314	10.345	8.85017	12.2051	0	1.61079	8.44951	0	1.39855
Cxcr4	chr1:128588198-128592299	-	4101	2	0	3.09022	0.58783	0.557473	-13.3479	0	0.388202	-13.6054	0	0.38078
Fbxl22	chr9:66508458-66514593	-	6135	2	0	0.443523	0.473274	0.648922	0.465661	0.320729	1.02061	2.9737	0.00147118	1.14229
D19Bwg1357e	chr19:27388701-27429820	-	41119	18	0	16.8384	16.0342	17.4369	-1.97273	0.0242632	0.954915	1.45067	0.0734354	1.03355
Dlc1	chr8:36567738-36952442	-	384704	20	0	23.6958	18.4986	19.0191	-17.6194	0	0.78955	-15.8847	0	0.810627
Pkig	chr2:163658385-163726158	+	67773	9	0	32.5933	26.1565	22.0703	-7.58455	1.66533e-14	0.80839	-12.9574	0	0.686752
Pkia	chr3:7366603-7445365	+	78762	3	0	4.54809	7.83554	4.42883	13.5197	0	1.59254	-0.582449	0.280132	0.978504
1810026J23Rik	chr9:21592721-21595970	+	3249	2	0	12.1415	11.1464	11.6671	-2.77513	0.00275901	0.924284	-1.31995	0.0934252	0.963904
Arhgef25	chr10:127182520-127190054	-	7534	17	0	46.643	45.6056	47.3261	-1.26114	0.103629	0.978227	0.830316	0.20318	1.01434
Lnpep	chr17:17527722-17624489	-	96767	18	0	14.3093	15.6687	17.307	4.26954	9.7939e-06	1.0888	9.25596	0	1.19581
Gss	chr2:155563182-155592706	-	29524	13	0	8.62169	10.4975	10.2198	4.4145	5.06216e-06	1.19495	3.82663	6.49537e-05	1.1661
Gsr	chr8:33653237-33698162	+	44925	13	0	12.5039	9.88777	9.62403	-6.83523	4.09384e-12	0.806271	-7.63003	1.17684e-14	0.786739
Gsc	chr12:104471208-104473236	-	2028	3	0	0.890753	0.701497	1.15892	-1.22914	0.109509	0.899904	1.54803	0.060808	1.14183
Izumo4	chr10:80702692-80705382	+	2690	10	0	7.74687	5.78066	5.12828	-3.91681	4.4864e-05	0.77521	-5.38822	3.55789e-08	0.700626
Tagln	chr9:45929627-45936058	-	6431	5	0	518.471	1410.07	1100.96	192.736	0	2.71636	139.193	0	2.12131
Wnt2	chr6:17988939-18030445	-	41506	5	0	0.530167	0.999941	0.883335	4.16421	1.56214e-05	1.30701	3.29578	0.000490745	1.2308
Wnt4	chr4:137277634-137299501	+	21867	5	0	0.446725	1.22331	0.477973	8.84853	0	1.53679	0.484546	0.313999	1.0216
Sod2	chr17:13007838-13018119	+	10281	5	0	12.5865	10.0427	13.6125	-7.90884	1.33227e-15	0.812772	2.98971	0.00139621	1.07552
Sod3	chr5:52363803-52369738	+	5935	2	0	162.756	189.636	163.332	15.4679	0	1.16415	0.34783	0.363984	1.00352
Sod1	chr16:90220741-90226324	+	5583	5	0	176.696	169.496	172.147	-2.35451	0.00927366	0.959481	-1.49539	0.0674069	0.974397
1190005I06Rik	chr8:120608601-120634382	-	25781	4	0	0.788038	0.646719	0.513731	-0.764393	0.222317	0.920964	-1.57023	0.0581805	0.846588
Uqcrc2	chr7:120635188-120659523	+	24335	14	0	48.2841	47.2026	48.0173	-1.14757	0.125573	0.978055	-0.284521	0.388006	0.994585
Tmed10	chr12:85340613-85374717	-	34104	5	0	72.0835	64.5359	66.1609	-9.1678	0	0.896726	-7.21349	2.72671e-13	0.918961
Sdpr	chr1:51289125-51302960	+	13835	2	0	14.5139	23.3137	29.2333	18.8658	0	1.56722	29.6802	0	1.94879
3110082I17Rik	chr5:139359738-139460534	-	100796	5	0	5.73126	5.01048	5.35949	-2.00978	0.0222273	0.892921	-1.02895	0.151751	0.944769
Id4	chr13:48261426-48264036	+	2610	3	0	9.40429	9.06557	11.2502	-0.767474	0.2214	0.967444	3.99134	3.28507e-05	1.17742
Id2	chr12:25093798-25096092	-	2294	3	0	50.0185	15.7603	22.1954	-36.1415	0	0.328513	-28.1433	0	0.454647
Id3	chr4:136143821-136145392	+	1571	3	0	145.745	109.882	114.359	-16.5661	0	0.755605	-14.4862	0	0.786115
Id1	chr2:152736273-152737410	+	1137	2	0	20.743	13.2139	17.5249	-9.33461	0	0.653725	-3.78603	7.65365e-05	0.851993
Rrnad1	chr3:87922600-87930195	-	7595	8	0	7.05326	6.84047	6.75152	-0.728018	0.233301	0.973576	-1.04494	0.148025	0.962532
Tpd52	chr3:8929435-9004515	-	75080	9	0	10.0843	4.06996	3.96564	-19.3258	0	0.4574	-19.8375	0	0.447989
Supt16	chr14:52160418-52197239	-	36821	26	0	25.4099	21.1309	22.55	-10.0522	0	0.837976	-6.67358	1.24816e-11	0.891711
Trub1	chr19:57452905-57491005	+	38100	11	0	1.37561	1.17373	1.27902	-2.41766	0.0078103	0.91502	-1.14321	0.126476	0.959341
Trub2	chr2:29776110-29787671	-	11561	8	0	7.55185	6.65473	7.00602	-2.88821	0.00193723	0.895096	-1.75088	0.0399835	0.936174
Ids	chrX:70343069-70365085	-	22016	9	0	10.9135	9.36308	9.25953	-5.80506	3.21715e-09	0.869862	-6.26102	1.91233e-10	0.861171
Zfp507	chr7:35772345-35802989	-	30644	7	0	5.19603	6.21632	6.6596	5.8994	1.82414e-09	1.16467	8.38598	0	1.23621
Ide	chr19:37268740-37330613	-	61873	24	0	10.546	12.3813	12.0384	6.44994	5.59477e-11	1.15896	5.33651	4.73755e-08	1.12926
Gsta4	chr9:78191965-78209349	+	17384	7	0	1.58463	1.9258	4.43867	1.34588	0.0891706	1.132	8.68667	0	2.10424
Gsta3	chr1:21240588-21265559	+	24971	8	0	1.16009	0.478865	1.40867	-4.85709	5.95606e-07	0.684632	1.42446	0.0771566	1.11508
Lyl1	chr8:84701456-84704716	+	3260	4	0	1.14683	0.122658	0.150082	-9.27423	0	0.522938	-8.94632	0	0.535712
Med30	chr15:52712444-52730431	+	17987	4	0	10.017	10.8673	10.2824	1.31187	0.0947813	1.07718	0.419303	0.337497	1.02409
Med31	chr11:72211723-72215592	-	3869	4	0	3.62817	3.39889	3.42651	-0.704437	0.24058	0.95046	-0.623826	0.266371	0.956429
Slc52a3	chr2:151996510-152009258	+	12748	6	0	0.922975	0.680427	0.799616	-2.41008	0.0079746	0.873869	-1.19192	0.116646	0.93585
Ccnyl1	chr1:64691344-64725642	+	34298	10	0	29.7443	27.5444	23.854	-3.75763	8.57651e-05	0.928445	-10.492	0	0.80841
Taz	chrX:74282696-74290151	+	7455	11	0	10.8786	8.26804	8.51691	-6.14512	3.9952e-10	0.780228	-5.56729	1.29364e-08	0.80118
Aacs	chr5:125475872-125517403	+	41531	18	0	20.9526	22.8577	26.0533	3.87327	5.36929e-05	1.08678	10.1082	0	1.23235
Immp1l	chr2:105904637-105965558	+	60921	7	0	11.6355	12.002	11.3603	0.556578	0.288908	1.029	-0.42776	0.334413	0.978216
Mb	chr15:77015486-77050668	-	35182	7	0	0.615628	0.316263	0.383595	-2.62845	0.00428871	0.814707	-1.97994	0.0238551	0.856382
Lrrc17	chr5:21543526-21575902	+	32376	4	0	34.4924	9.6013	16.3874	-42.0789	0	0.298692	-28.616	0	0.48989
Lrrc14	chr15:76710739-76715091	+	4352	6	0	8.72412	7.89916	9.12429	-2.30813	0.010496	0.915164	1.09003	0.13785	1.04115
Lrrc15	chr16:30269301-30283254	-	13953	2	0	4.12008	9.38745	7.29646	24.8807	0	2.02877	16.5244	0	1.62038
Basp1	chr15:25363276-25413764	-	50488	2	0	49.2736	58.6993	75.976	9.33048	0	1.18749	24.7915	0	1.53114
Fiz1	chr7:5007055-5014728	-	7673	7	0	7.79988	7.09407	8.61489	-2.34057	0.00962711	0.919792	2.59725	0.00469872	1.09262
Apopt1	chr12:111713268-111755055	+	41787	7	0	9.73379	10.3245	11.57	1.11061	0.133368	1.05504	3.38154	0.000360401	1.17107
Myd88	chr9:119335987-119340040	-	4053	6	0	27.7868	19.4011	18.2463	-12.7495	0	0.708698	-14.796	0	0.66858
D930016D06Rik	chr5:104525734-104554211	+	28477	4	0	2.19768	2.01274	2.25983	-1.32972	0.0918045	0.942164	0.438121	0.330649	1.01944
D17H6S53E	chr17:35126401-35128855	+	2454	3	0	6.24632	5.47916	5.28363	-2.46976	0.00676024	0.894131	-3.15203	0.000810685	0.867148
Efhd2	chr4:141858141-141874920	-	16779	4	0	32.5135	15.7558	18.6393	-28.1993	0	0.49997	-22.8178	0	0.58601
Usp47	chr7:112023505-112111386	+	87881	29	0	29.7502	36.2261	36.8212	14.2482	0	1.21059	15.6436	0	1.22995
Zcchc10	chr11:53324688-53333301	+	8613	4	0	5.72474	7.05524	8.77587	3.1508	0.000814125	1.19785	6.85296	3.617e-12	1.45372
Zcchc17	chr4:130316084-130359943	-	43859	8	0	14.6622	14.611	15.3683	-0.0849625	0.466146	0.99673	1.16714	0.121576	1.04508
Zcchc14	chr8:121598702-121651933	-	53231	13	0	15.8203	11.7272	12.3421	-15.0144	0	0.756655	-12.7178	0	0.793209
Krt23	chr11:99477972-99493110	-	15138	8	0	0.850771	0.153008	0.211604	-6.56305	2.63596e-11	0.622988	-5.86095	2.3011e-09	0.654648
Krt20	chr11:99428402-99438153	-	9751	8	0	0.0268147	0.903889	0.639418	9.47817	0	1.85417	7.96313	8.88178e-16	1.59661
Alkbh7	chr17:56997338-56999336	+	1998	4	0	4.92156	4.50878	4.24374	-0.982507	0.162925	0.930293	-1.65077	0.0493925	0.885534
Dnaja2	chr8:85537639-85555271	-	17632	9	0	41.6194	39.5859	43.9639	-2.87394	0.00202696	0.952287	3.25671	0.000563565	1.05501
Dnaja3	chr16:4684069-4707693	+	23624	12	0	13.9673	15.182	15.1582	2.76485	0.00284744	1.08116	2.73765	0.00309401	1.07957
Dnaja1	chr4:40722467-40737151	+	14684	12	0	39.1913	31.4466	31.3094	-16.7711	0	0.807305	-17.224	0	0.803891
Dnaja4	chr9:54699558-54716317	+	16759	7	0	3.07839	4.21485	4.91543	5.5062	1.83334e-08	1.27865	8.59251	0	1.45043
Acer2	chr4:86874413-86920881	+	46468	6	0	0.356793	0.404648	0.259831	0.849336	0.197847	1.03527	-1.93023	0.0267893	0.928536
Acer3	chr7:98213659-98309527	-	95868	11	0	3.66437	3.28621	3.5302	-2.18445	0.0144647	0.918925	-0.768412	0.221121	0.971235
Recql	chr6:142350341-142387087	-	36746	18	0	3.60414	3.17701	5.43702	-2.68876	0.00358587	0.907229	10.0823	0	1.39809
Lactb2	chr1:13625899-13660509	-	34610	7	0	8.99803	9.60888	10.6807	1.46966	0.0708275	1.0611	3.97419	3.53094e-05	1.1683
Agbl3	chr6:34780431-34857932	+	77501	19	0	0.440617	0.400313	0.459539	-0.640724	0.260851	0.972023	0.293305	0.384645	1.01313
Agbl2	chr2:90782743-90816231	+	33488	18	0	1.12748	1.24892	1.38248	1.10723	0.134097	1.05708	2.28423	0.0111791	1.11986
Ccser2	chr14:36874935-36968764	-	93829	12	0	11.6573	10.2489	10.5496	-6.24729	2.08813e-10	0.888729	-4.92201	4.28304e-07	0.912485
Stard8	chrX:99042580-99074728	+	32148	14	0	5.05724	2.26972	3.10684	-17.3862	0	0.539805	-11.5924	0	0.678006
Srp14	chr2:118475842-118479696	-	3854	5	0	96.3301	99.2948	83.1088	1.4236	0.0772808	1.03046	-6.68941	1.12039e-11	0.86416
Stard3	chr11:98358367-98381112	+	22745	15	0	11.8479	9.47917	9.08491	-5.59884	1.07895e-08	0.815633	-6.64534	1.51257e-11	0.784946
Srp19	chr18:34331144-34336599	+	5455	5	0	34.3957	36.1177	38.0088	1.45015	0.0735089	1.04865	3.03102	0.00121866	1.10208
Stard6	chr18:70472544-70501063	+	28519	9	0	1.25948	1.45295	1.4789	1.05054	0.146736	1.08562	1.19744	0.115568	1.09711
Stard7	chr2:127270228-127298934	+	28706	8	0	13.6714	11.5396	13.3295	-5.66881	7.18952e-09	0.854703	-0.885981	0.187814	0.976697
Stard4	chr18:33201420-33213816	-	12396	6	0	9.2239	6.86139	9.50598	-7.6993	6.88338e-15	0.768923	0.858799	0.195226	1.02759
Stard5	chr7:83632016-83642328	+	10312	6	0	7.30744	3.30678	3.67565	-14.4913	0	0.518424	-13.0071	0	0.562827
Dock8	chr19:24999528-25202432	+	202904	48	0	3.20726	0.497641	0.364306	-29.8928	0	0.355966	-32.0191	0	0.324274
Dock9	chr14:121542038-121797734	-	255696	65	0	2.34969	1.47187	1.64874	-10.1328	0	0.737938	-7.96656	8.88178e-16	0.790742
Dock2	chr11:34226820-34783905	-	557085	52	0	4.95738	0.523329	0.357946	-36.4746	0	0.255705	-38.4828	0	0.227944
Dock1	chr7:134670686-135173647	+	502961	52	0	22.0976	14.9381	17.5293	-23.2432	0	0.690034	-14.4454	0	0.802221
Dock6	chr9:21800179-21852635	-	52456	50	0	5.19115	4.67839	4.65859	-3.16036	0.00078786	0.917178	-3.31417	0.000459582	0.91398
Dock7	chr4:98936664-99120915	-	184251	48	0	19.1443	19.3542	19.9491	0.678375	0.248767	1.01042	2.6052	0.00459103	1.03995
Dock4	chr12:40446052-40846488	+	400436	53	0	4.34528	2.01266	3.01446	-19.9077	0	0.563612	-10.621	0	0.751029
Dock5	chr14:67751927-67933572	-	181645	52	0	2.17349	3.71083	3.14693	15.3667	0	1.48443	10.3496	0	1.30674
Hsd17b12	chr2:94032696-94157909	-	125213	11	0	42.724	44.9175	45.5981	2.40073	0.00818128	1.05017	3.16293	0.000780959	1.06573
Hsd17b10	chrX:152001895-152004442	+	2547	6	0	38.7587	36.1904	36.6283	-2.14026	0.016167	0.935405	-1.78585	0.037062	0.946418
Hsd17b11	chr5:103989764-104021796	-	32032	7	0	20.872	16.6413	15.6392	-6.80962	4.89275e-12	0.806572	-8.60625	0	0.760756
Cox20	chr1:178319152-178322693	+	3541	4	0	28.4157	23.3235	20.4023	-3.58343	0.000169553	0.826886	-5.85261	2.41959e-09	0.72758
Nup214	chr2:31974449-32053975	+	79526	36	0	7.43271	6.32254	7.09554	-6.47952	4.60063e-11	0.868349	-1.93112	0.0267339	0.960016
Gm2002	chr4:42158115-42665763	-	507648	28	0	2.99685	1.71013	2.11867	-10.3973	0	0.678067	-6.85325	3.60956e-12	0.780283
Msmp	chr4:43583215-43584494	-	1279	3	0	11.425	11.5035	11.7615	0.106807	0.457471	1.00632	0.459377	0.322982	1.02708
Slc23a2	chr2:132052495-132145108	-	92613	16	0	8.88043	6.53249	7.31725	-11.4144	0	0.762365	-7.47109	3.9746e-14	0.841791
Trdmt1	chr2:13510160-13544664	-	34504	11	0	2.72337	2.21831	2.33778	-2.79017	0.00263401	0.864354	-2.12224	0.0169089	0.896442
Bbx	chr16:50191843-50432389	-	240546	17	0	5.50297	6.68504	6.46534	7.55991	2.02061e-14	1.18177	6.27322	1.76826e-10	1.14799
Snord17	chr2:144265981-144266202	-	221	1	0	1.06861	0.533162	0.640615	-1.50674	0.0659388	0.741154	-1.17316	0.120366	0.793099
Dusp19	chr2:80617213-80631661	+	14448	4	0	4.82587	5.11794	5.60159	0.846424	0.198658	1.05013	2.21609	0.0133427	1.13315
Dusp18	chr11:3895239-3901296	+	6057	2	0	1.85469	2.0055	2.39719	1.24803	0.10601	1.05283	4.31897	7.83789e-06	1.19004
Dusp14	chr11:84048044-84068357	-	20313	3	0	0.992251	1.07605	1.12841	0.528803	0.298471	1.04206	0.856609	0.19583	1.06834
Dusp16	chr6:134715472-134792628	-	77156	8	0	4.42242	4.03955	5.13685	-2.24845	0.0122737	0.929392	3.98275	3.40611e-05	1.13176
Dusp11	chr6:85942268-85961667	-	19399	9	0	15.0501	14.1659	15.2492	-3.13655	0.000854734	0.944908	0.699827	0.242018	1.01241
Dusp10	chr1:184034460-184075636	+	41176	4	0	3.33509	3.03816	2.87606	-1.46426	0.0715613	0.931504	-2.31285	0.0103654	0.894112
Dusp12	chr1:170874187-170885540	-	11353	6	0	7.00905	8.05667	6.83739	2.38956	0.0084344	1.1308	-0.41237	0.340034	0.978566
Sgpl1	chr10:61098641-61147665	-	49024	15	0	44.0479	35.0927	34.384	-15.4604	0	0.801208	-16.8949	0	0.785475
Slc20a2	chr8:22476699-22569616	+	92917	11	0	11.8189	16.6761	14.9118	13.1349	0	1.37891	8.72724	0	1.24128
Slc20a1	chr2:129198772-129211612	+	12840	12	0	14.1539	15.3535	15.1128	3.40369	0.000332414	1.07916	2.75803	0.00290754	1.06328
Cadm4	chr7:24482022-24504533	+	22511	9	0	2.39726	2.74077	1.84141	1.68031	0.0464482	1.10111	-3.02184	0.00125622	0.836382
Cadm2	chr16:66655420-67620908	-	965488	10	0	1.02623	0.693936	0.337028	-5.92956	1.51876e-09	0.836004	-13.9097	0	0.659861
Cadm3	chr1:173334253-173367695	-	33442	9	0	2.09909	1.06466	1.35879	-8.98455	0	0.666214	-6.18932	3.02116e-10	0.761123
Cadm1	chr9:47530351-47853385	+	323034	11	0	4.507	0.514365	0.349792	-28.3701	0	0.274989	-30.0892	0	0.245105
Eif3j2	chr2:122028582-122053631	+	25049	8	0	26.6735	29.7029	32.7913	4.73043	1.12025e-06	1.10947	9.39212	0	1.22107
Eif3j1	chr2:122028622-122053629	+	25007	8	0	27.1398	30.2109	33.3584	4.71298	1.22062e-06	1.10913	9.38218	0	1.22099
Sptbn1	chr11:30099394-30219772	-	120378	37	0	64.416	77.3797	76.3286	27.3014	0	1.19817	25.4323	0	1.18211
Dfna5	chr6:50207402-50261769	-	54367	10	0	2.09476	1.59324	2.75155	-2.88519	0.00195586	0.837943	3.32357	0.000444373	1.21223
Ski	chr4:155154074-155222535	-	68461	7	0	43.9193	36.552	37.7687	-14.5198	0	0.83599	-12.1317	0	0.863075
Slx4ip	chr2:136891217-137069778	+	178561	12	0	1.60608	1.72865	1.74099	0.894352	0.185567	1.04703	0.99192	0.160618	1.05177
C330021F23Rik	chr8:3567997-3584776	+	16779	6	0	8.14534	8.56392	7.77166	0.985031	0.162305	1.04577	-0.90938	0.181575	0.959139
Rab22a	chr2:173659844-173702182	+	42338	7	0	18.5421	17.5849	17.9576	-1.66311	0.0481451	0.951019	-1.01941	0.154003	0.970089
Cdk2ap1	chr5:124345438-124354628	-	9190	4	0	58.6869	65.9607	78.1141	5.50228	1.8746e-08	1.12187	14.1656	0	1.32549
Cdk2ap2	chr19:4097350-4099017	+	1667	4	0	20.5074	18.4738	20.2265	-2.3503	0.00937905	0.905443	-0.320463	0.374309	0.986935
Adi1	chr12:28675206-28682174	+	6968	4	0	8.61696	7.19901	8.5406	-3.48941	0.000242043	0.852557	-0.181939	0.427815	0.99206
Pdk1	chr2:71873271-71903858	+	30587	11	0	4.36368	10.4425	9.84731	26.9762	0	2.13334	25.1585	0	2.02236
Pdk3	chrX:93764615-93832095	-	67480	12	0	16.9336	19.4248	22.193	4.41314	5.094e-06	1.13891	9.07011	0	1.29327
Pdk2	chr11:95026257-95041371	-	15114	11	0	6.78926	5.05738	4.47282	-5.72634	5.13112e-09	0.777658	-7.91602	1.22125e-15	0.702611
Pdk4	chr6:5483350-5496278	-	12928	11	0	4.65422	4.36437	3.97942	-1.35566	0.0876044	0.948737	-3.25405	0.000568871	0.880654
Grpel1	chr5:36465184-36474077	+	8893	4	0	12.1827	12.9632	13.0437	2.14853	0.0158357	1.05921	2.38879	0.008452	1.06532
Grpel2	chr18:61712423-61726331	-	13908	4	0	2.89081	3.11011	3.1628	1.36039	0.0868525	1.05636	1.69583	0.0449593	1.0699
Prkrir	chr7:98703362-98718061	+	14699	5	0	21.3994	30.7951	29.3354	18.2623	0	1.41946	15.8137	0	1.35429
1700021K19Rik	chr16:32821701-32868366	-	46665	20	0	7.15575	6.51839	7.60609	-3.01179	0.00129854	0.921851	2.06627	0.0194013	1.05522
Pecr	chr1:72259172-72284314	-	25142	8	0	3.78281	3.6513	3.37172	-0.396822	0.345749	0.972504	-1.27571	0.101029	0.91405
Golga1	chr2:39016502-39065406	-	48904	23	0	5.8956	5.85959	6.43846	-0.166211	0.433996	0.994778	2.46888	0.00677692	1.07873
Golga2	chr2:32288252-32307921	+	19669	27	0	22.1975	24.456	26.1854	5.26464	7.02311e-08	1.09736	9.21626	0	1.17191
Golga3	chr5:110176700-110223155	+	46455	24	0	19.6724	24.6711	24.1371	12.4402	0	1.24181	11.2924	0	1.21597
Golga4	chr9:118506317-118582519	+	76202	24	0	11.5825	12.4044	12.492	3.47968	0.000251006	1.06532	3.87986	5.22576e-05	1.07228
Golga5	chr12:102469133-102497907	+	28774	14	0	15.8485	16.2069	16.7593	0.815028	0.207528	1.02128	2.07228	0.0191194	1.05406
Golga7	chr8:23241325-23257080	-	15755	7	0	36.0105	41.2496	42.4739	6.416	6.99492e-11	1.14155	7.93031	1.11022e-15	1.17464
Ring1	chr17:34020791-34024680	-	3889	7	0	6.2594	5.95277	5.62121	-0.945843	0.172114	0.957761	-2.01356	0.022028	0.912088
Tbk1	chr10:121546455-121586794	-	40339	21	0	13.9282	10.3636	10.4225	-9.5241	0	0.761217	-9.42858	0	0.765161
Bop1	chr15:76452995-76477269	-	24274	16	0	16.6727	17.8957	21.1866	2.47282	0.00670254	1.0692	8.80503	0	1.25542
Vps13a	chr19:16615365-16780933	-	165568	72	0	3.30065	2.88215	2.84952	-4.25183	1.06016e-05	0.90269	-4.6346	1.78812e-06	0.895103
Soga2	chr17:66336981-66449750	-	112769	15	0	0.849433	1.02833	1.09078	2.6596	0.00391164	1.09673	3.5654	0.00018165	1.1305
Vps13c	chr9:67840395-67995634	+	155239	85	0	8.71558	5.94305	6.17627	-18.6029	0	0.714631	-17.0301	0	0.738636
Vps13b	chr15:35371545-35931229	+	559684	62	0	4.05706	3.36514	3.67421	-7.02296	1.08613e-12	0.863178	-3.83929	6.16952e-05	0.924295
Gja1	chr10:56377299-56390419	+	13120	2	0	94.8183	44.7842	33.5023	-56.5462	0	0.477823	-72.6892	0	0.36008
Abcc9	chr6:142587861-142702274	-	114413	41	0	2.64012	1.24525	2.02919	-14.7215	0	0.616806	-5.91835	1.62596e-09	0.832167
Abcc4	chr14:118482691-118706219	-	223528	32	0	3.24608	3.02671	3.25141	-1.60749	0.0539733	0.948335	0.0387506	0.484545	1.00126
Abcc5	chr16:20331303-20426394	-	95091	32	0	10.5646	7.36052	9.32937	-14.2546	0	0.722943	-5.25646	7.3429e-08	0.893192
Abcc1	chr16:14361557-14474878	+	113321	31	0	26.3589	40.4317	40.9565	31.6545	0	1.51437	33.0693	0	1.53356
Abcc3	chr11:94343294-94392976	-	49682	31	0	2.53413	1.58993	1.79517	-7.8715	1.77636e-15	0.732833	-6.05566	6.99237e-10	0.790907
Nudcd2	chr11:40733641-40740046	+	6405	4	0	23.1854	22.3949	28.9458	-1.12012	0.131332	0.967314	7.7021	6.66134e-15	1.23817
Nudcd3	chr11:6105691-6200451	-	94760	6	0	18.598	18.439	18.5741	-0.392839	0.347219	0.99189	-0.0593416	0.47634	0.998784
Nudcd1	chr15:44375226-44428307	-	53081	11	0	6.45807	7.19168	8.22001	2.7848	0.00267806	1.09836	6.51271	3.6904e-11	1.23625
Ift74	chr4:94614519-94693233	+	78714	20	0	10.5525	9.04912	8.97172	-3.73315	9.45491e-05	0.869863	-3.96634	3.64922e-05	0.863162
Preb	chr5:30951666-30960361	-	8695	9	0	10.7541	10.4043	10.9833	-1.34615	0.0891277	0.970241	0.878213	0.189914	1.0195
Prep	chr10:45067213-45158995	+	91782	15	0	28.3192	38.4699	40.7989	15.4602	0	1.34621	18.8823	0	1.42565
Slc25a22	chr7:141429748-141437874	-	8126	11	0	6.72225	7.15195	7.43027	1.47188	0.070526	1.05564	2.42403	0.00767469	1.09169
Higd1a	chr9:121848559-121858000	-	9441	4	0	15.4905	46.1226	30.2616	40.2126	0	2.85755	22.8036	0	1.89573
Ptk2b	chr14:66153256-66281052	-	127796	32	0	8.06242	3.63358	5.99248	-19.7111	0	0.511296	-8.45493	0	0.77159
2700038G22Rik	chr5:23850596-23855033	+	4437	5	0	1.89847	1.27492	1.96872	-3.10061	0.000965614	0.784869	0.318852	0.374919	1.02424
Pex11g	chr8:3458816-3467648	-	8832	5	0	3.02594	2.8882	2.64238	-0.454263	0.32482	0.965786	-1.30352	0.0961978	0.904729
Ap4m1	chr5:138172020-138178685	+	6665	15	0	7.03393	6.57473	6.13153	-1.23254	0.108874	0.942843	-2.48422	0.00649178	0.887676
Ssx2ip	chr3:146404641-146440137	+	35496	17	0	3.35863	3.04579	3.05044	-1.79613	0.0362373	0.928224	-1.78418	0.037197	0.929291
Atg9a	chr1:75180865-75191923	-	11058	16	0	14.5535	15.9189	16.8214	3.62529	0.000144317	1.08779	5.99134	1.04061e-09	1.14582
Blnk	chr19:40928926-40994535	-	65609	17	0	5.3239	0.540027	0.221503	-21.751	0	0.243525	-23.8924	0	0.193157
Scara5	chr14:65666402-65764826	+	98424	10	0	3.81901	0.666897	0.346107	-26.7449	0	0.3459	-30.6573	0	0.279333
Ahrr	chr13:74211117-74292309	-	81192	11	0	0.199048	0.36453	0.595189	3.61567	0.000149783	1.13801	7.37975	7.92699e-14	1.33038
Nt5dc2	chr14:31134852-31139124	+	4272	13	0	46.8689	57.6075	71.2501	9.42043	0	1.22433	20.3219	0	1.50933
Nt5dc3	chr10:86779004-86838389	+	59385	14	0	2.60072	1.84484	4.13582	-6.61784	1.82238e-11	0.790074	11.008	0	1.42633
Nt5dc1	chr10:34303611-34418528	-	114917	12	0	4.14953	2.73596	3.13479	-6.71928	9.13136e-12	0.725494	-4.72415	1.1554e-06	0.802945
Ugt1a10	chr1:88055410-88220002	+	164592	5	0	23.0457	19.8186	24.9697	-6.7106	9.69136e-12	0.865795	3.81297	6.86536e-05	1.08001
Psap	chr10:60277627-60302600	+	24973	20	0	818.644	337.051	268.562	-177.693	0	0.412437	-210.348	0	0.328876
9030624J02Rik	chr7:118740270-118841491	+	101221	31	0	21.8946	19.1516	17.9057	-6.12248	4.60657e-10	0.880188	-9.11839	0	0.825768
Ltn1	chr16:87376650-87432606	-	55956	30	0	8.76657	8.7469	9.6096	-0.0987759	0.460658	0.997986	4.17202	1.50959e-05	1.08632
Gtf2a1	chr12:91555261-91590487	-	35226	10	0	5.84008	4.62683	4.97339	-6.83442	4.11693e-12	0.822626	-4.84246	6.41213e-07	0.873292
Gtf2a2	chr9:70012549-70022847	+	10298	5	0	21.1624	21.1618	21.4271	-0.000734216	0.499707	0.999969	0.289112	0.386248	1.01194
Isg20	chr7:78913764-78920396	+	6632	5	0	8.61214	9.54026	6.88923	1.77994	0.0375427	1.09656	-3.60901	0.000153687	0.820757
Fam64a	chr11:72042501-72047370	+	4869	6	0	13.9534	13.4263	16.6323	-0.921862	0.1783	0.964749	4.47327	3.85159e-06	1.17915
Dis3l	chr9:64306755-64341257	-	34502	19	0	5.74504	4.72764	5.74477	-4.73716	1.08367e-06	0.849163	-0.00120294	0.49952	0.99996
4930470H14Rik	chr17:4044657-4082995	-	38338	4	0	2.30787	2.24426	2.46078	-0.296694	0.38335	0.980771	0.703201	0.240965	1.04623
Gm16845	chr9:22071001-22086131	+	15130	4	0	1.53405	1.33138	1.6091	-1.1153	0.132361	0.920023	0.397756	0.345405	1.02962
Masp1	chr16:23451784-23520590	-	68806	16	0	0.901844	0.670263	0.467362	-2.31794	0.0102262	0.878233	-4.69498	1.33317e-06	0.771547
Masp2	chr4:148602543-148615480	+	12937	12	0	2.90626	2.12149	2.35393	-4.74926	1.02083e-06	0.7991	-3.29337	0.000494965	0.858605
Fam124a	chr14:62555736-62608485	+	52749	4	0	7.74841	7.88036	1.90313	0.475671	0.317154	1.01508	-27.0349	0	0.331846
Daam1	chr12:71831077-71992367	+	161290	27	0	6.15883	5.06711	5.4312	-6.03785	7.80892e-10	0.8475	-3.99346	3.2558e-05	0.898358
Daam2	chr17:49456021-49564337	-	108316	26	0	5.29573	3.34315	3.05241	-12.3639	0	0.689856	-14.5514	0	0.643677
Zfp52	chr17:21535538-21562601	+	27063	5	0	3.57289	6.17557	5.28478	11.1828	0	1.56915	7.80488	2.9976e-15	1.37436
Zfp53	chr17:21488987-21510477	+	21490	5	0	2.41926	3.00844	2.82127	3.35068	0.000403064	1.17231	2.3502	0.00938158	1.11757
Zfp51	chr17:21450351-21465589	+	15238	5	0	3.04439	2.93855	3.00813	-0.527136	0.29905	0.97383	-0.18115	0.428125	0.991035
Zfp57	chr17:37001162-37010729	+	9567	11	0	2.72197	3.2254	3.84327	2.80096	0.00254754	1.13526	5.99759	1.00135e-09	1.30126
Zfp54	chr17:21423226-21435384	+	12158	4	0	1.59754	1.4765	1.81064	-0.83103	0.202978	0.953402	1.402	0.0804574	1.08204
Zfp58	chr13:67490166-67500522	-	10356	4	0	2.31508	1.64883	2.02846	-3.88883	5.03636e-05	0.799026	-1.61063	0.0536303	0.913541
Zfp59	chr7:27838583-27856774	+	18191	5	0	1.51072	1.30917	1.54124	-1.76808	0.0385235	0.919724	0.259589	0.39759	1.01216
Dus1l	chr11:120789201-120796395	-	7194	14	0	9.85673	8.76249	9.18599	-2.64891	0.00403764	0.899211	-1.61945	0.052675	0.938219
Ntmt1	chr2:30807976-30823014	+	15038	4	0	15.7052	18.241	19.1593	3.62631	0.000143751	1.1518	4.92216	4.27978e-07	1.20677
Nbas	chr12:13269126-13583811	+	314685	52	0	8.36486	9.1047	9.87964	3.59817	0.000160232	1.079	7.27813	1.69198e-13	1.16175
Zyx	chr6:42349827-42358395	+	8568	10	0	140.562	197.716	242.392	36.6284	0	1.40374	62.0026	0	1.71934
2410066E13Rik	chr6:54681771-54700406	+	18635	3	0	13.8196	7.56373	6.92775	-13.398	0	0.577864	-15.0806	0	0.534949
Plcd3	chr11:103070295-103101658	-	31363	15	0	2.40817	2.61298	2.55069	1.20213	0.114657	1.06009	0.849757	0.19773	1.04182
Plcd1	chr9:119071527-119093496	-	21969	15	0	10.9787	11.4256	12.2684	1.16126	0.122767	1.03731	3.32099	0.000448489	1.10767
Sec13	chr6:113728051-113740681	-	12630	9	0	84.8896	102.751	105.014	11.232	0	1.20796	12.7057	0	1.23431
Krr1	chr10:111972694-111988430	+	15736	10	0	6.18644	5.1623	5.86217	-5.13536	1.40802e-07	0.857491	-1.59136	0.0557641	0.954878
Zfp330	chr8:82763619-82774126	-	10507	10	0	20.4883	19.8157	21.38	-1.02604	0.152436	0.9687	1.34674	0.0890321	1.0415
Zfp334	chr2:165377435-165388259	-	10824	5	0	4.87403	4.93903	4.89856	0.351754	0.362511	1.01107	0.134223	0.446613	1.00418
Zfp335	chr2:164891891-164911750	-	19859	28	0	6.86786	6.24118	6.82537	-2.79716	0.00257767	0.92035	-0.187188	0.425757	0.9946
Gm17821	chr12:67656741-67669271	-	12530	1	0	0.580924	0.510596	0.529382	-1.80152	0.0358103	0.955514	-1.32032	0.0933641	0.967397
Suz12	chr11:79993105-80034123	+	41018	16	0	11.1957	12.0925	12.7884	2.93581	0.00166336	1.07353	5.18695	1.06881e-07	1.13059
Chmp4b	chr2:154657025-154694783	+	37758	5	0	91.6424	84.2107	82.6056	-5.369	3.95862e-08	0.919781	-6.61599	1.84542e-11	0.902454
Odf2	chr2:29889719-29931746	+	42027	26	0	14.3934	13.7559	14.4279	-1.91745	0.0275901	0.958588	0.103555	0.458761	1.00224
Tinagl1	chr4:130165599-130175122	-	9523	13	0	10.8883	10.5646	5.85855	-0.778981	0.217995	0.972771	-13.8165	0	0.576915
Myocd	chr11:65176570-65269989	-	93419	14	0	0.486273	0.41577	0.386813	-1.26968	0.1021	0.952564	-1.83587	0.0331883	0.933081
Trmt10a	chr3:138143537-138159820	+	16283	8	0	2.35267	2.42173	3.15372	0.473641	0.317878	1.0206	5.16468	1.20428e-07	1.23893
Gm20300	chr10:30603194-30606634	-	3440	1	0	1.16062	1.07836	0.937266	-0.770704	0.220441	0.961929	-2.18072	0.014602	0.896626
Trmt10b	chr4:45297167-45316131	+	18964	9	0	2.61269	2.20222	1.97003	-2.01186	0.0221172	0.886382	-3.25546	0.000566038	0.822111
Zranb1	chr7:132949621-132983951	+	34330	9	0	10.3414	9.62766	10.1074	-1.76078	0.0391377	0.937068	-0.575501	0.282476	0.979368
Zranb3	chr1:127954185-128102408	-	148223	21	0	7.6764	2.75677	2.3221	-23.5414	0	0.432987	-26.2962	0	0.382889
Cep164	chr9:45766945-45828638	-	61693	30	0	5.09845	5.13395	5.62807	0.196455	0.422127	1.00582	2.8892	0.00193109	1.08685
9930013L23Rik	chr7:83932856-84086505	-	153649	29	0	203.015	194.746	302.796	-8.36391	0	0.959469	90.3544	0	1.48909
Efr3a	chr15:65787040-65873812	+	86772	23	0	20.0229	19.1067	19.4677	-2.527	0.00575215	0.956418	-1.53802	0.062022	0.973589
Crnkl1	chr2:145917481-145934700	-	17219	14	0	10.0743	8.63153	8.95233	-4.44902	4.31308e-06	0.869716	-3.4596	0.00027049	0.898684
Efr3b	chr12:3962553-4038915	-	76362	23	0	1.51995	1.53388	1.45057	0.154043	0.438788	1.00552	-0.785451	0.216095	0.972468
Mrpl4	chr9:21002736-21008837	+	6101	9	0	25.7689	21.634	23.6596	-5.15199	1.28868e-07	0.845535	-2.59532	0.00472516	0.921207
Mrpl2	chr17:46646247-46650132	+	3885	7	0	22.7203	20.922	22.0267	-2.06995	0.0192284	0.92419	-0.795419	0.213185	0.97076
Mrpl3	chr9:105053267-105077476	+	24209	10	0	17.5599	16.4307	16.7521	-1.81138	0.0350412	0.939162	-1.30113	0.0966062	0.956479
Mrpl1	chr5:96210114-96266709	+	56595	10	0	2.5506	2.24733	2.38126	-2.13749	0.016279	0.914588	-1.18737	0.117541	0.952308
Mtap7d3	chrX:56797952-56822325	-	24373	16	0	2.12435	1.75495	1.91765	-2.37114	0.00886666	0.881768	-1.31067	0.0949853	0.933842
Mrpl9	chr3:94443335-94448708	+	5373	7	0	13.2207	12.2664	16.0273	-1.80804	0.0353	0.93289	5.00826	2.74616e-07	1.19736
Rabac1	chr7:24969749-24972728	-	2979	5	0	85.0781	81.5309	70.3882	-1.94293	0.0260124	0.958792	-8.40325	0	0.829342
4930455C13Rik	chr10:21319087-21342055	-	22968	4	0	5.52977	7.19576	7.1259	3.55386	0.000189813	1.25514	3.4495	0.000280812	1.24444
BC055324	chr1:163954007-163994781	-	40774	24	0	3.01593	2.84658	3.68409	-0.9018	0.183582	0.957832	3.35857	0.000391737	1.16638
Gm15760	chr16:20545111-20548556	-	3445	1	0	0.374661	0.345588	0.448922	-0.480627	0.315391	0.978851	1.15841	0.123348	1.05402
2610507B11Rik	chr11:78261753-78290625	+	28872	39	0	32.1153	28.3956	27.0381	-9.86381	0	0.887676	-13.7338	0	0.846682
Hira	chr16:18876749-18970308	+	93559	25	0	8.84533	7.84421	9.14342	-3.94456	3.99734e-05	0.898315	1.14117	0.126899	1.03028
Wwox	chr8:114439651-115352712	+	913061	9	0	2.6438	1.77657	1.95811	-4.68343	1.4106e-06	0.762001	-3.65624	0.000127971	0.811821
Fgfr1op	chr17:8165517-8196470	+	30953	13	0	4.50414	3.68153	4.80994	-3.86154	5.63365e-05	0.850548	1.35716	0.0873654	1.05556
Csrnp1	chr9:119971165-119984658	-	13493	5	0	3.6358	4.98257	6.28935	5.88664	1.97068e-09	1.29051	10.9243	0	1.5724
Csrnp2	chr15:100479569-100495239	-	15670	5	0	2.30791	2.178	2.63314	-0.941702	0.173173	0.960728	2.26663	0.0117064	1.09832
Slco4a1	chr2:180460977-180474853	+	13876	12	0	0.519424	0.225316	0.406019	-4.53902	2.82582e-06	0.806435	-1.57944	0.0571174	0.925363
Gins2	chr8:120581265-120589075	-	7810	5	0	15.5515	15.8021	20.1659	0.34452	0.365228	1.01514	6.00011	9.85898e-10	1.27879
Gins3	chr8:95633558-95645059	+	11501	3	0	2.36541	2.15785	2.8654	-1.14577	0.125946	0.938325	2.58958	0.00480468	1.14857
Gins1	chr2:150909593-150931280	+	21687	8	0	3.21395	2.27878	3.29119	-3.25034	0.000576335	0.778078	0.248648	0.401817	1.01833
Gtf3c5	chr2:28566262-28583279	-	17017	12	0	8.58257	6.54034	7.65615	-6.6319	1.65701e-11	0.78688	-2.92659	0.00171351	0.903322
Gins4	chr8:23226609-23237668	-	11059	8	0	16.5859	15.7889	17.6456	-1.23661	0.108116	0.954675	1.61316	0.0533551	1.06026
Fbf1	chr11:116142284-116168178	-	25894	31	0	5.19871	5.07081	5.68441	-0.699202	0.242213	0.979366	2.60274	0.0046241	1.07835
Pdzk1	chr3:96830064-96870926	+	40862	10	0	1.4833	1.5554	1.3744	0.490403	0.311924	1.02903	-0.770989	0.220357	0.956144
Asna1	chr8:85017930-85025278	-	7348	7	0	38.2338	34.7984	35.4843	-3.40171	0.000334833	0.912438	-2.73342	0.00313399	0.929922
Tmem181c-ps	chr17:6610102-6620925	-	10823	9	0	2.35579	2.42236	2.87739	0.462806	0.321752	1.01984	3.49768	0.000234659	1.15543
Galk1	chr11:116008356-116012719	-	4363	8	0	25.2208	35.0997	34.6645	11.7818	0	1.37676	11.4237	0	1.36016
Galk2	chr2:125859217-125984298	+	125081	10	0	13.2399	10.9848	15.5165	-5.50045	1.89414e-08	0.84163	5.14005	1.37334e-07	1.15987
9330133O14Rik	chr8:122443655-122446476	+	2821	1	0	1.69952	1.38586	1.28784	-2.2682	0.0116584	0.883807	-3.05015	0.00114362	0.847497
Rbmx2	chrX:48695003-48710719	+	15716	6	0	2.96896	2.92306	3.05087	-0.188667	0.425177	0.988435	0.336122	0.368389	1.02064
Adprh	chr16:38445398-38452689	-	7291	4	0	42.5995	42.0012	47.606	-0.61846	0.268136	0.986279	5.05829	2.11512e-07	1.11483
Adprm	chr11:67037879-67052618	-	14739	5	0	5.44811	4.91352	5.04491	-1.53355	0.0625701	0.917094	-1.15938	0.123151	0.93747
Cryz	chr3:154596710-154623182	+	26472	9	0	8.33661	9.78633	6.37972	4.07224	2.32814e-05	1.15527	-6.15811	3.6808e-10	0.790407
Aasdh	chr5:76875934-76905514	-	29580	16	0	1.34747	1.47243	1.433	1.08041	0.13998	1.05323	0.751846	0.226072	1.03644
Lrwd1	chr5:136123065-136136074	-	13009	15	0	8.47499	8.32106	9.06278	-0.418995	0.33761	0.983755	1.5801	0.0570421	1.06204
Kdm6a	chrX:18162666-18279358	+	116692	29	0	4.58308	3.81497	4.05391	-4.59912	2.12142e-06	0.862421	-3.15041	0.00081522	0.90522
Kdm6b	chr11:69398517-69413675	-	15158	23	0	8.64283	11.0572	10.7172	10.5863	0	1.25038	9.26913	0	1.21512
Fem1b	chr9:62791829-62811648	-	19819	2	0	12.3574	14.069	14.3199	6.40702	7.41955e-11	1.12814	7.38289	7.74936e-14	1.14692
Fem1c	chr18:46504605-46525971	-	21366	3	0	8.70992	7.28934	7.82666	-4.54658	2.72623e-06	0.853698	-2.8039	0.00252446	0.909036
Fem1a	chr17:56256792-56263608	+	6816	1	0	4.74552	4.40351	4.8624	-2.23139	0.0128277	0.940475	0.750793	0.226389	1.02034
Cry1	chr10:85131699-85185054	-	53355	13	0	3.16034	1.97396	2.90743	-6.88317	2.92677e-12	0.714835	-1.35971	0.0869613	0.939208
Cry2	chr2:92403646-92434069	-	30423	13	0	7.07603	6.5943	6.49477	-2.0581	0.0197904	0.940351	-2.51438	0.00596205	0.928026
Pcgf1	chr6:83078389-83080855	+	2466	9	0	5.72455	5.12543	5.55264	-1.2855	0.0993095	0.910906	-0.364957	0.357572	0.974435
4930549G23Rik	chr18:67776032-67799943	-	23911	4	0	6.00061	7.11434	6.46087	1.7688	0.0384639	1.15909	0.757284	0.22444	1.06575
Pcgf3	chr5:108461331-108503099	+	41768	11	0	16.7498	20.5747	20.2694	9.13182	0	1.21549	8.52258	0	1.19829
Pcgf2	chr11:97688822-97700497	-	11675	14	0	7.4788	7.75454	8.58798	0.898947	0.18434	1.03252	3.55418	0.000189581	1.13082
Pcgf5	chr19:36379066-36456204	+	77138	9	0	3.21912	5.02105	4.34042	5.81766	2.98382e-09	1.42709	3.82134	6.63655e-05	1.26576
Pcgf6	chr19:47033618-47050845	-	17227	10	0	4.42009	3.84353	3.87127	-2.1965	0.0140281	0.893625	-2.10506	0.0176429	0.898744
Ccndbp1	chr2:121008407-121016912	+	8505	11	0	13.0494	13.0466	11.5521	-0.0050921	0.497969	0.999805	-2.88601	0.0019508	0.893429
Bend6	chr1:33852051-33907621	-	55570	7	0	1.62716	1.74433	1.2677	0.729851	0.23274	1.0446	-2.43869	0.00737035	0.863174
Bend3	chr10:43479139-43515417	+	36278	4	0	2.83388	2.52079	2.67198	-2.5158	0.00593812	0.918336	-1.29406	0.0978219	0.957771
Sfi1	chr11:3131849-3193463	-	61614	33	0	3.41395	3.24944	2.78791	-0.966366	0.16693	0.96273	-3.84544	6.01686e-05	0.858169
Gdi2	chr13:3538074-3566261	+	28187	11	0	123.651	124.488	127.77	0.656999	0.255591	1.00671	3.24377	0.000589801	1.03304
Gdi1	chrX:74305011-74311867	+	6856	11	0	31.7114	35.4776	31.6724	5.65764	7.67334e-09	1.11514	-0.0608736	0.47573	0.998808
H2-Ab1	chr17:34263226-34269418	+	6192	6	0	0.756838	2.78543	1.47406	8.85873	0	2.15468	4.0018	3.14308e-05	1.40825
Plekho2	chr9:65552576-65580087	-	27511	6	0	16.5622	14.2755	15.0491	-7.04998	8.94729e-13	0.869796	-4.64686	1.68513e-06	0.913843
Plekho1	chr3:95988835-95995839	-	7004	6	0	27.2342	22.4728	17.9107	-5.96041	1.25804e-09	0.831359	-12.3458	0	0.66978
Cpt2	chr4:107903981-107923589	-	19608	5	0	13.2864	12.3293	12.1465	-2.19128	0.0142159	0.933007	-2.64206	0.00412011	0.920216
Pa2g4	chr10:128557765-128565934	-	8169	12	0	48.9319	51.4012	61.3225	2.90481	0.00183739	1.04945	14.037	0	1.24815
Prpf8	chr11:75486776-75509447	+	22671	42	0	48.3447	43.0875	50.7991	-11.3707	0	0.893459	5.14255	1.35515e-07	1.04974
Prpf3	chr3:95830621-95855753	-	25132	16	0	8.9821	8.44258	10.2811	-1.61479	0.0531777	0.94595	3.73117	9.52971e-05	1.13014
Prpf4	chr4:62408782-62426990	+	18208	14	0	3.60261	3.13473	3.46867	-3.11887	0.000907716	0.898345	-0.878996	0.189702	0.970899
Prpf6	chr2:181601318-181655661	+	54343	21	0	22.0351	22.0194	22.9686	-0.031116	0.487589	0.999321	1.85504	0.0317956	1.04053
Ninl	chr2:150934518-151009398	-	74880	24	0	4.06724	2.08878	2.34097	-13.6316	0	0.60956	-11.731	0	0.659327
Itch	chr2:155133480-155226855	+	93375	26	0	13.0277	13.4912	13.6371	1.57876	0.0571951	1.03304	2.0895	0.0183315	1.04345
Mical1	chr10:41476313-41487030	+	10717	25	0	13.3769	15.4372	14.3902	5.4721	2.22367e-08	1.14331	2.76837	0.00281686	1.07048
Mical2	chr7:112225835-112355194	+	129359	28	0	22.4767	46.2951	48.7585	58.7796	0	2.01456	64.5147	0	2.11949
Mical3	chr6:120931545-121131022	-	199477	34	0	4.52161	7.13277	6.19168	18.1181	0	1.4729	12.2203	0	1.30246
Fen1	chr19:10199131-10203943	-	4812	4	0	10.9375	8.34319	10.7813	-6.6621	1.34974e-11	0.782676	-0.381066	0.351577	0.986913
Abhd16a	chr17:35089290-35102987	+	13697	20	0	19.1616	17.5807	17.8371	-2.74957	0.00298372	0.921589	-2.31583	0.0102839	0.934304
Frk	chr10:34483399-34611230	+	127831	10	0	3.01352	3.61373	4.96159	3.85868	5.70008e-05	1.14955	11.5335	0	1.48538
Acox3	chr5:35583059-35613801	+	30742	19	0	6.60855	4.94302	4.85798	-7.37344	8.31557e-14	0.781098	-7.83944	2.22045e-15	0.76992
Acox1	chr11:116171882-116199045	-	27163	15	0	22.7992	23.0584	20.6537	0.589292	0.277833	1.01089	-5.0581	2.11724e-07	0.909848
Pnmal2	chr7:16944681-16948828	+	4147	1	0	0.524097	0.402496	0.470925	-1.94591	0.0258329	0.920215	-0.827736	0.20391	0.965112
Sdhaf1	chr7:30321408-30322375	-	967	1	0	6.11449	6.59423	6.72109	0.999721	0.158723	1.06743	1.2698	0.102079	1.08526
Sdhaf2	chr19:10500511-10525209	-	24698	4	0	9.94036	10.3713	10.0756	1.27133	0.101805	1.03939	0.405692	0.342484	1.01236
Btbd19	chr4:117119217-117125725	-	6508	7	0	3.0018	4.11638	5.48179	5.06392	2.05359e-07	1.27852	10.4325	0	1.61972
Zscan29	chr2:121157426-121171149	-	13723	6	0	2.9099	2.30131	2.44964	-5.29821	5.84718e-08	0.844346	-3.98315	3.40039e-05	0.882284
Zscan25	chr5:145283342-145291469	+	8127	5	0	5.72406	4.64166	5.61196	-3.59207	0.000164028	0.839027	-0.358703	0.359909	0.983329
Zscan21	chr5:138116904-138134259	+	17355	6	0	5.66646	4.88482	5.05158	-2.76829	0.00281756	0.88275	-2.17904	0.0146642	0.907765
Zscan22	chr7:12897814-12908239	+	10425	3	0	1.68347	1.21393	2.00478	-3.3782	0.00036481	0.825024	2.06552	0.019437	1.11974
Lmf2	chr15:89351003-89355659	-	4656	14	0	31.5474	33.5729	33.253	3.2328	0.000612913	1.06223	2.75464	0.00293782	1.0524
Lmf1	chr17:25579173-25662826	+	83653	12	0	10.633	10.801	10.2713	0.374097	0.354166	1.01444	-0.82293	0.205274	0.968909
1700037C18Rik	chr16:3905797-3908689	-	2892	3	0	1.3244	1.00444	1.32104	-1.66117	0.0483401	0.862347	-0.0164791	0.493426	0.998556
Tmco1	chr1:167308669-167333978	+	25309	7	0	13.6862	13.9237	12.8535	0.722414	0.23502	1.01617	-2.60722	0.00456406	0.9433
Tmco3	chr8:13288012-13322924	+	34912	13	0	8.16135	9.08896	8.76107	3.59198	0.000164087	1.10125	2.36721	0.00896127	1.06546
Tmco4	chr4:138972904-139059171	+	86267	17	0	2.98867	1.98087	2.19724	-6.23608	2.24337e-10	0.747335	-4.82938	6.84789e-07	0.801579
Tmco6	chr18:36735069-36742391	+	7322	12	0	2.62697	2.81435	2.57279	0.817594	0.206795	1.05166	-0.244126	0.403567	0.985061
Zmat1	chrX:134971372-135009209	-	37837	7	0	1.20549	1.09702	1.34585	-1.0114	0.155911	0.950818	1.25435	0.104858	1.06364
Zmat3	chr3:32334793-32365665	-	30872	6	0	7.51215	12.305	14.4825	22.6565	0	1.56306	31.6357	0	1.81887
Zmat2	chr18:36793922-36799660	+	5738	6	0	22.3904	20.619	19.5632	-3.06747	0.00107941	0.924269	-5.00031	2.86193e-07	0.879129
Zmat5	chr11:4704677-4737666	+	32989	6	0	10.1688	7.52193	8.75875	-4.22885	1.17443e-05	0.763012	-2.19517	0.0140757	0.873751
Ankrd44	chr1:54645339-54926387	-	281048	28	0	4.2562	3.98517	4.28677	-1.76832	0.038504	0.948435	0.197641	0.421663	1.00582
Ankrd46	chr15:36477667-36496791	-	19124	5	0	18.6643	17.9451	16.6085	-1.41467	0.0785821	0.963429	-4.15657	1.61532e-05	0.895459
Pom121	chr5:135376139-135394546	-	18407	13	0	9.84239	9.51039	11.1702	-1.34749	0.0889118	0.96938	5.21907	8.991e-08	1.12246
Ankrd40	chr11:94328000-94341847	+	13847	6	0	26.0761	28.9494	26.9934	5.67619	6.88634e-09	1.10612	1.86285	0.0312415	1.03388
1810062O18Rik	chr14:20546292-20570680	+	24388	6	0	1.49997	1.0313	1.23403	-1.93178	0.0266936	0.81253	-1.06275	0.143948	0.893623
Ankrd49	chr9:14780197-14782964	-	2767	2	0	6.08365	5.70459	5.81777	-1.10835	0.133855	0.946488	-0.780586	0.217523	0.962465
Cyb561d1	chr3:108195770-108200834	-	5064	4	0	1.29029	0.947165	0.909427	-3.55281	0.000190567	0.850182	-4.00793	3.06271e-05	0.833705
Cyb561d2	chr9:107539010-107541865	-	2855	3	0	5.84301	5.12059	5.12938	-2.20203	0.0138316	0.894429	-2.19294	0.014156	0.895714
Rnf167	chr11:70647588-70651414	+	3826	9	0	9.29688	5.93218	6.15272	-8.05672	4.44089e-16	0.673232	-7.52821	2.57572e-14	0.69465
Rnf166	chr8:122466146-122476064	-	9918	6	0	11.1078	10.5512	10.6807	-1.20697	0.113723	0.954033	-0.931633	0.175763	0.964728
Rnf165	chr18:77456109-77565136	-	109027	8	0	0.818988	1.18233	1.02995	5.23688	8.16579e-08	1.19975	3.19722	0.000693801	1.11598
Rnf169	chr7:99920253-99980458	-	60205	6	0	4.04817	4.18809	5.2321	0.985567	0.162173	1.02772	7.93055	1.11022e-15	1.23453
Rnf168	chr16:32277460-32301439	+	23979	6	0	5.34992	5.83123	5.79714	2.29773	0.0107886	1.0758	2.15866	0.0154384	1.07043
Eaf1	chr14:31495078-31509858	+	14780	6	0	16.745	14.9968	15.027	-4.82913	6.85645e-07	0.901486	-4.78467	8.56353e-07	0.903184
Mlf1ip	chr8:46552068-46579584	+	27516	13	0	2.95648	2.52144	2.6634	-2.20751	0.0136391	0.890044	-1.48073	0.0693387	0.925922
Rad51d	chr11:82871960-82890624	-	18664	13	0	1.56495	1.50439	1.62152	-0.725294	0.234136	0.976386	0.670812	0.25117	1.02205
Rad51c	chr11:87377606-87404495	-	26889	9	0	0.837254	1.07926	1.22689	2.26832	0.0116548	1.13172	3.55569	0.000188495	1.21208
Rad51b	chr12:79297281-79814690	+	517409	13	0	0.794681	0.535542	0.670977	-2.86397	0.00209182	0.855608	-1.31229	0.0947108	0.931072
Col27a1	chr4:63215411-63334990	+	119579	61	0	3.16903	1.16573	2.53859	-20.1596	0	0.519481	-5.55918	1.3552e-08	0.848781
Zfp235	chr7:24134162-24143241	+	9079	4	0	1.4168	1.53518	1.5769	0.967153	0.166734	1.04899	1.31123	0.0948894	1.06625
Zfp236	chr18:82593596-82692734	-	99138	30	0	4.11073	4.15232	4.26302	0.336485	0.368253	1.00814	1.23529	0.10836	1.0298
Zfp239	chr6:117863076-117872766	+	9690	4	0	1.2519	1.40736	1.18353	1.20778	0.113565	1.06904	-0.560304	0.287636	0.96964
Fibin	chr2:110360924-110362993	-	2069	1	0	23.7523	49.9126	30.8415	33.0451	0	2.05689	10.527	0	1.28641
AB099516	chr15:100353199-100384435	+	31236	4	0	1.19196	0.202864	0.20109	-7.65873	9.32587e-15	0.548762	-7.69777	6.88338e-15	0.547952
Alg8	chr7:97371616-97392158	+	20542	13	0	6.58333	5.58981	6.58265	-3.04583	0.00116021	0.868986	-0.00202495	0.499192	0.99991
Alg9	chr9:50775224-50843639	+	68415	15	0	8.57033	10.0042	10.5115	4.18818	1.40603e-05	1.14983	5.6493	8.05529e-09	1.20283
Hal	chr10:93488767-93516743	+	27976	20	0	7.80934	1.72263	0.0124293	-24.8602	0	0.309061	-35.2508	0	0.114927
Alg2	chr4:47469832-47474367	-	4535	2	0	12.4282	11.6757	11.9275	-2.025	0.0214335	0.94396	-1.35218	0.0881588	0.962716
Alg3	chr16:20605457-20610749	-	5292	9	0	8.78085	10.207	11.2024	2.95082	0.00158464	1.14581	4.93237	4.06197e-07	1.24758
Alg1	chr16:5233620-5244907	+	11287	13	0	9.38635	10.4798	10.9934	2.45768	0.00699181	1.10527	3.60103	0.000158477	1.15473
Alg6	chr4:99715629-99763460	+	47831	15	0	2.93663	2.6302	2.81846	-1.73263	0.0415807	0.922159	-0.662852	0.253713	0.969982
Alg5	chr3:54735538-54749795	+	14257	10	0	22.2384	26.7049	26.1823	5.84753	2.4946e-09	1.1922	5.2429	7.90362e-08	1.16971
Hif1an	chr19:44562853-44576274	+	13421	8	0	6.555	6.79748	6.58152	1.24748	0.106112	1.0321	0.138801	0.444804	1.00351
Rabl6	chr2:25583017-25608446	-	25429	15	0	20.4998	18.4904	19.1923	-4.32119	7.75941e-06	0.906539	-2.81092	0.00246997	0.939189
1600002K03Rik	chr10:80172943-80175119	+	2176	3	0	7.02593	7.53115	8.25403	0.807165	0.209786	1.06295	1.93337	0.0265956	1.15302
Rabl5	chr5:136908149-136913244	+	5095	5	0	10.8909	9.35969	8.69753	-2.45565	0.00703148	0.871227	-3.60656	0.000155143	0.815541
Rabl2	chr15:89582526-89591923	-	9397	9	0	3.69708	1.87665	3.19307	-7.49403	3.34177e-14	0.612433	-1.87839	0.0301639	0.892697
Rabl3	chr16:37539893-37572385	+	32492	8	0	3.65765	3.37696	3.61948	-1.13756	0.127652	0.939735	-0.153443	0.439024	0.991804
Pacrgl	chr5:48372391-48388756	+	16365	9	0	3.9235	3.26343	3.42143	-2.25281	0.0121355	0.865935	-1.70917	0.0437096	0.898026
Slc16a11	chr11:70213909-70216414	+	2505	5	0	0.30297	0.953174	0.636403	5.78715	3.57944e-09	1.49902	3.47853	0.000252089	1.2559
Slc16a10	chr10:40033534-40142254	-	108720	7	0	2.35157	0.566505	0.795507	-20.312	0	0.467395	-17.1137	0	0.535721
Slc16a13	chr11:70216791-70220994	-	4203	4	0	1.28603	1.27427	1.27939	-0.0882936	0.464822	0.994857	-0.0502502	0.479961	0.997096
Slc16a12	chr19:34668405-34747111	-	78706	7	0	0.804949	1.99235	1.47244	10.521	0	1.65786	6.6387	1.58227e-11	1.36981
Pcna	chr2:132249285-132253180	-	3895	6	0	100.595	55.8824	67.6489	-30.386	0	0.559896	-21.7369	0	0.675714
Hipk3	chr2:104426481-104494489	-	68008	17	0	32.0643	25.1448	24.2514	-18.9467	0	0.790727	-21.7348	0	0.763706
Hipk2	chr6:38697839-38876190	-	178351	19	0	5.25104	6.94861	6.76932	7.77275	3.77476e-15	1.27156	7.07633	7.40075e-13	1.24288
Hipk1	chr3:103739814-103791275	-	51461	16	0	20.4077	18.4657	20.0088	-6.68087	1.18767e-11	0.909284	-1.35774	0.0872723	0.981365
Pcnt	chr10:76351253-76442912	-	91659	42	0	4.45728	3.53045	4.31223	-7.65699	9.54792e-15	0.830166	-1.15308	0.124439	0.973421
Pcnx	chr12:81860029-82000924	+	140895	36	0	6.76056	5.93267	5.87411	-6.12132	4.6401e-10	0.893321	-6.62564	1.72879e-11	0.885774
B9d2	chr7:25681157-25686558	+	5401	3	0	5.36211	3.94153	4.25997	-3.5603	0.000185218	0.776713	-2.73735	0.00309681	0.826765
B9d1	chr11:61505171-61512927	+	7756	7	0	8.30281	7.32752	7.37149	-1.65243	0.0492234	0.895163	-1.58925	0.0560015	0.899888
Fam103a1	chr7:81762952-81769490	+	6538	3	0	22.18	19.5119	19.6018	-3.72667	9.70132e-05	0.884899	-3.62807	0.000142775	0.888777
Guk1	chr11:59183854-59191952	-	8098	9	0	15.7665	18.6697	15.3604	3.98403	3.38778e-05	1.17316	-0.59194	0.276946	0.975777
Inmt	chr6:55170626-55174990	-	4364	3	0	1.50401	0.104235	0.49158	-8.49161	0	0.440987	-5.5234	1.66254e-08	0.595677
H2-Q9	chr17:35439166-35443770	+	4604	7	0	5.30386	2.68824	2.1483	-8.64388	0	0.585077	-10.8643	0	0.499424
H2-Q8	chr17:35424846-35428361	+	3515	5	0	5.8762	2.71978	2.19429	-8.20263	1.11022e-16	0.540964	-9.93059	0	0.464543
H2-Q5	chr17:35394098-35395630	+	1532	3	0	0.642706	0.36116	0.420154	-2.31252	0.0103746	0.828608	-1.78841	0.036855	0.864521
H2-Q4	chr17:35379616-35384674	+	5058	6	0	25.3202	11.5007	12.9593	-23.11	0	0.474947	-20.3907	0	0.530366
H2-Q7	chr17:35439154-35443773	+	4619	7	0	5.25206	2.66199	2.12732	-8.64388	0	0.585725	-10.8643	0	0.500206
H2-Q6	chr17:35424876-35428361	+	3485	5	0	6.05361	2.80295	2.26139	-8.19791	1.11022e-16	0.539149	-9.92598	0	0.462372
H2-Q1	chr17:35320557-35325099	+	4542	8	0	7.48757	3.1246	2.57895	-14.4431	0	0.485958	-16.7718	0	0.42167
Traf3ip2	chr10:39612933-39655307	+	42374	9	0	10.6894	9.88876	9.79524	-2.2591	0.0119385	0.931505	-2.55094	0.00537169	0.923504
Traf3ip1	chr1:91494667-91529307	+	34640	15	0	2.61232	2.38252	2.7585	-1.45412	0.0729571	0.936386	0.899992	0.184062	1.04047
Dph6	chr2:114516417-114654928	-	138511	9	0	7.48775	6.97369	6.4935	-1.67898	0.0465783	0.939436	-3.33159	0.000431751	0.882861
Rpia	chr6:70765719-70792175	-	26456	9	0	4.7321	3.08744	3.69921	-5.92566	1.55523e-09	0.71308	-3.61033	0.000152903	0.819806
Dnajc28	chr16:91614256-91618999	-	4743	3	0	0.983077	0.884581	0.800026	-1.02441	0.152821	0.950332	-1.96518	0.0246968	0.907693
Dnajc27	chr12:4082573-4110612	+	28039	7	0	2.03038	1.93901	1.96984	-0.752497	0.225876	0.969849	-0.501152	0.308132	0.980021
Dnajc25	chr4:59003192-59023398	+	20206	4	0	9.42808	12.0184	13.5532	5.70811	5.71175e-09	1.2484	8.87248	0	1.39558
Dnajc24	chr2:105966707-106003549	-	36842	5	0	5.76217	5.35639	5.75919	-1.00683	0.157009	0.939992	-0.00733278	0.497075	0.999559
Dnajc21	chr15:10446762-10470516	-	23754	12	0	8.59675	9.01779	9.37262	1.08603	0.138734	1.04387	2.00006	0.0227469	1.08085
Mtmr9	chr14:63523609-63543953	-	20344	10	0	15.7015	15.8529	14.7651	0.316037	0.375987	1.00906	-2.00739	0.0223542	0.943937
Mtmr7	chr8:40550158-40634792	-	84634	14	0	0.610637	0.503817	0.528971	-1.42046	0.0777372	0.933678	-1.08284	0.139439	0.949296
Mtmr6	chr14:60265204-60302371	+	37167	14	0	22.2678	22.3127	21.172	0.0993774	0.460419	1.00193	-2.48366	0.00650192	0.952903
Mtmr4	chr11:87592216-87616296	+	24080	19	0	8.88093	10.0161	12.138	4.70608	1.26261e-06	1.11489	12.9293	0	1.32964
Mtmr3	chr11:4480867-4594815	-	113948	18	0	14.7798	13.2937	13.9568	-5.05104	2.19703e-07	0.905821	-2.78911	0.00264267	0.947839
Mtmr2	chr9:13749180-13806481	+	57301	16	0	18.8848	19.0335	19.5042	0.32242	0.373567	1.00748	1.34711	0.0889721	1.03115
Mtmr1	chrX:71364759-71419196	+	54437	15	0	4.24696	3.04139	3.23003	-7.27338	1.75304e-13	0.770234	-6.10391	5.17539e-10	0.806187
Cars	chr7:143557229-143600090	-	42861	23	0	24.3875	29.0259	28.4965	8.60369	0	1.1827	7.73576	5.10703e-15	1.16185
Abcb10	chr8:123952458-123983122	-	30664	13	0	5.03354	5.45804	5.81727	2.05448	0.0199648	1.07036	3.76548	8.31132e-05	1.1299
Carf	chr1:60098280-60151034	+	52754	16	0	1.67732	1.77714	1.78587	0.654786	0.256303	1.03728	0.717873	0.236418	1.04055
Abcb1b	chr5:8798146-8866314	+	68168	28	0	2.86219	1.89708	4.34831	-6.97831	1.49369e-12	0.750113	8.79953	0	1.38479
Abcb1a	chr5:8660091-8748570	+	88479	28	0	0.646325	0.433821	0.510031	-3.45212	0.000278102	0.870922	-2.15589	0.0155463	0.917213
Scarf2	chr16:17797281-17808287	+	11006	11	0	23.2718	22.1628	22.2196	-2.25977	0.0119177	0.954309	-2.16189	0.0153133	0.956648
Scarf1	chr11:75513540-75526580	+	13040	11	0	2.74835	0.312428	0.403122	-17.9752	0	0.350135	-17.0884	0	0.374331
Car3	chr3:14863537-14872373	+	8836	7	0	1.90064	0.0581166	0.571705	-12.3887	0	0.364788	-7.96289	8.88178e-16	0.541849
Car6	chr4:150187015-150201135	-	14120	8	0	2.11332	4.16274	2.04941	7.21567	2.68341e-13	1.65827	-0.279501	0.38993	0.979471
Pgk1	chrX:106187123-106203699	+	16576	11	0	297.079	635.738	439.218	112.201	0	2.13614	53.6441	0	1.47685
8030462N17Rik	chr18:77633280-77714010	-	80730	5	0	3.75914	4.05539	4.18204	1.48015	0.069416	1.06225	2.11596	0.0171739	1.08886
Fgfr1op2	chr6:146577910-146599198	+	21288	7	0	20.4417	19.7908	20.7487	-1.30437	0.0960529	0.969641	0.613349	0.269823	1.01432
Ppip5k2	chr1:97706045-97770092	-	64047	28	0	6.95631	6.17296	6.33168	-3.85575	5.76875e-05	0.901543	-3.08245	0.00102651	0.921492
Ppip5k1	chr2:121310560-121351013	-	40453	30	0	2.52262	2.27187	2.0105	-2.03601	0.0208745	0.928818	-4.3132	8.04557e-06	0.854618
H2afj	chr6:136808247-136810074	+	1827	1	0	9.21913	12.4109	14.9944	7.00223	1.25966e-12	1.31233	12.1026	0	1.56514
Zfp646	chr7:127877700-127885996	+	8296	3	0	6.67298	5.96353	6.31595	-3.79011	7.52915e-05	0.907539	-1.89764	0.0288716	0.953469
Sco1	chr11:67052669-67067440	+	14771	6	0	2.29589	2.08705	2.09656	-1.56005	0.0593745	0.936638	-1.5004	0.0667559	0.939522
Dpy19l1	chr9:24411778-24503140	-	91362	22	0	12.6871	15.5969	19.1033	8.99389	0	1.21259	18.8984	0	1.46878
Dpy19l3	chr7:35685499-35754454	-	68955	19	0	4.68284	6.04426	5.15233	8.69193	0	1.23957	3.16225	0.000782768	1.08262
Dpy19l4	chr4:11265078-11322131	-	57053	19	0	7.14729	7.11538	8.11109	-0.110326	0.456075	0.996082	3.25067	0.000575671	1.1183
Ccdc47	chr11:106199355-106216367	-	17012	13	0	25.1099	29.3223	28.8732	7.79566	3.21965e-15	1.16133	7.06223	8.19234e-13	1.14413
Ccdc43	chr11:102684687-102697725	-	13038	5	0	6.38056	6.20335	6.77121	-0.573433	0.283176	0.97599	1.24778	0.106057	1.05293
Ccdc41	chr10:94688789-94790336	+	101547	16	0	9.27136	8.27931	8.86341	-3.09358	0.000988801	0.903416	-1.26236	0.10341	0.960282
Actl6a	chr3:32708545-32726971	+	18426	14	0	17.5661	14.2263	16.4208	-6.28592	1.62959e-10	0.820113	-2.10214	0.0177703	0.938313
Mbp	chr18:82475122-82585637	+	110515	13	0	1.2546	0.563214	0.992958	-10.0725	0	0.693344	-3.44894	0.000281398	0.883952
Mylip	chr13:45389741-45411940	+	22199	7	0	12.6273	8.98279	8.60094	-10.2455	0	0.732556	-11.5068	0	0.704536
Xpnpep1	chr19:52991179-53038654	-	47475	21	0	35.5701	39.2851	44.3951	5.15022	1.3009e-07	1.10158	11.9521	0	1.24132
Xpnpep2	chrX:48108724-48136981	+	28257	21	0	1.7239	2.32673	2.68722	4.22867	1.17537e-05	1.22131	6.54418	2.99116e-11	1.35366
Xpnpep3	chr15:81400187-81454888	+	54701	9	0	3.17823	2.96787	3.24864	-1.1538	0.124292	0.949652	0.381022	0.351593	1.01685
4732416N19Rik	chr6:148212287-148235663	+	23376	2	0	2.70346	1.20631	0.726348	-4.25939	1.02492e-05	0.595742	-6.03759	7.82153e-10	0.466144
Tmem259	chr10:79977119-79984330	-	7211	11	0	36.4477	41.5802	41.4395	6.54366	3.00165e-11	1.13706	6.43206	6.29441e-11	1.1333
Tmem258	chr19:10204201-10207824	+	3623	5	0	61.0638	66.3177	69.9737	2.51144	0.00601199	1.08465	4.23942	1.12051e-05	1.14356
Tmem256	chr11:69838524-69839558	+	1034	4	0	54.6643	48.6489	46.0388	-2.93737	0.00165506	0.891934	-4.30265	8.43822e-06	0.845046
Tmem253	chr14:52016864-52019787	+	2923	7	0	0.32702	0.371953	0.446868	0.449664	0.326476	1.03386	1.1511	0.124845	1.09031
Tmem251	chr12:102743759-102745397	+	1638	2	0	5.75304	3.83847	5.26943	-5.13579	1.4048e-07	0.716488	-1.21931	0.111364	0.928387
Gm5779	chr10:75352054-75352961	+	907	1	0	0.0667589	0.45067	0.529127	3.82	6.67263e-05	1.35989	4.3556	6.6351e-06	1.43343
Mars2	chr1:55237176-55240058	+	2882	1	0	1.98001	1.82623	2.3899	-1.01152	0.155883	0.948395	2.53883	0.00556112	1.13754
Dnal4	chr15:79761448-79774467	-	13019	4	0	9.70183	8.00754	7.76802	-3.69896	0.000108241	0.841683	-4.2858	9.10399e-06	0.819301
Znrd1as	chr17:36958591-36965623	+	7032	3	0	2.42624	2.97814	2.9566	1.77193	0.0382033	1.16108	1.72336	0.042412	1.15479
2900076A07Rik	chr7:81523549-81531498	+	7949	5	0	1.81841	2.02589	2.01023	0.738707	0.230042	1.07362	0.690942	0.244801	1.06806
Tmtc4	chr14:122918974-122983261	-	64287	18	0	3.16911	4.49172	4.63077	6.64014	1.5669e-11	1.31724	7.35071	9.85878e-14	1.35059
Arfip1	chr3:84496063-84582625	-	86562	9	0	19.1244	22.8135	25.4587	7.47008	4.00791e-14	1.18331	12.565	0	1.31476
Arfip2	chr7:105634200-105640416	-	6216	8	0	10.4552	12.1041	12.7968	4.74642	1.03522e-06	1.14394	6.70492	1.00761e-11	1.20441
Os9	chr10:127094258-127121160	-	26902	15	0	47.4711	34.4186	31.0168	-21.9605	0	0.730717	-28.4927	0	0.660535
Gm6484	chr9:21835509-21837347	+	1838	4	0	2.86782	3.00687	3.29701	0.403122	0.343429	1.03595	1.22614	0.110073	1.11096
Dpep1	chr8:123186234-123201813	+	15579	11	0	96.5103	56.9132	68.6154	-36.2613	0	0.593919	-24.794	0	0.713928
Dpep2	chr8:105985056-105996423	-	11367	12	0	2.55392	0.342359	0.246908	-13.1249	0	0.377712	-13.9515	0	0.350854
Hells	chr19:38930989-38968277	+	37288	22	0	7.04798	6.40501	8.39732	-2.30256	0.0106518	0.920108	4.55006	2.68152e-06	1.16766
Hyou1	chr9:44379489-44392369	+	12880	26	0	31.9672	39.697	45.8703	14.516	0	1.23447	25.309	0	1.42173
Ushbp1	chr8:71384273-71395801	-	11528	13	0	0.974095	0.0608927	0.163479	-12.8636	0	0.537407	-10.9062	0	0.589373
Snap23	chr2:120567670-120600722	+	33052	10	0	23.9562	21.1819	24.7238	-4.65488	1.62085e-06	0.888831	1.25104	0.10546	1.03076
Snap29	chr16:17405999-17430826	+	24827	5	0	11.5778	10.3637	10.8618	-3.63021	0.000141597	0.903471	-2.13518	0.0163733	0.943078
Sh3bp5l	chr11:58330717-58347728	+	17011	8	0	11.5282	11.1868	13.0351	-0.941064	0.173336	0.972751	4.0312	2.77465e-05	1.12028
Dpf2	chr19:5897134-5912866	-	15732	11	0	24.9193	23.2721	23.2241	-2.94171	0.00163203	0.936449	-3.05565	0.00112287	0.934598
Dpf1	chr7:29304004-29317586	+	13582	12	0	0.466787	1.2882	1.32944	7.04749	9.10827e-13	1.56001	7.41417	6.11733e-14	1.58812
Phyhd1	chr2:30266528-30282149	+	15621	15	0	15.8212	18.0484	12.1559	3.501	0.000231757	1.1324	-6.39929	7.80506e-11	0.782102
Nkiras2	chr11:100622954-100627602	+	4648	4	0	17.3872	18.2287	15.4443	1.51144	0.0653376	1.04576	-3.66865	0.000121917	0.89433
E530011L22Rik	chr9:121756639-121759943	-	3304	1	0	0.678964	0.679846	0.742039	0.0103973	0.495852	1.00053	0.733516	0.231622	1.03757
Use1	chr8:71366847-71369732	+	2885	10	0	32.7296	28.4831	24.9801	-4.27461	9.57345e-06	0.874101	-8.10166	2.22045e-16	0.770245
Egln3	chr12:54178980-54203874	-	24894	5	0	1.08946	7.20572	3.6938	26.1089	0	3.9272	14.8681	0	2.24642
Egln2	chr7:27158657-27166802	-	8145	6	0	21.9464	18.3566	18.8703	-6.20678	2.70405e-10	0.843558	-5.32918	4.93283e-08	0.865945
Egln1	chr8:124908586-124949254	-	40668	5	0	15.8	35.9933	26.2144	39.6913	0	2.20199	23.0113	0	1.61991
Apeh	chr9:108085413-108094480	-	9067	22	0	17.4527	16.8876	15.3779	-1.1269	0.129892	0.969378	-4.26951	9.79525e-06	0.887563
Aplnr	chr2:85136359-85139923	+	3564	1	0	2.19202	0.239354	0.208767	-17.9731	0	0.388266	-18.403	0	0.378683
Gbe1	chr16:70313948-70569720	+	255772	16	0	5.13801	10.9643	6.22533	18.9155	0	1.94922	4.25268	1.05615e-05	1.17715
C130074G19Rik	chr1:184871925-184883036	-	11111	2	0	7.55486	4.20649	1.83523	-12.4888	0	0.6086	-24.0191	0	0.331417
Gm10409	chr14:3412613-3673272	+	260659	14	0	1.18888	0.474845	0.329018	-8.3724	0	0.673791	-10.6083	0	0.607169
Gm10406	chr14:7006114-7027449	-	21335	7	0	0.916279	0.599159	0.482198	-2.72611	0.00320428	0.834513	-3.91195	4.57767e-05	0.773477
Fdft1	chr14:63145149-63177793	-	32644	8	0	25.1537	18.1098	18.1941	-13.7103	0	0.730671	-13.6366	0	0.733898
Clasrp	chr7:19581042-19604468	-	23426	21	0	8.95537	8.08604	9.33888	-2.33647	0.00973335	0.912678	1.0036	0.157785	1.03852
Phldb3	chr7:24611327-24629297	+	17970	15	0	0.521682	0.720228	0.379302	2.03141	0.0211068	1.13048	-1.72756	0.0420338	0.906432
Jkamp	chr12:72085838-72101527	+	15689	8	0	11.7646	12.5235	12.8177	1.63531	0.0509918	1.05945	2.27719	0.0113874	1.08251
Ska3	chr14:57806560-57826163	-	19603	9	0	3.81831	3.91717	5.14744	0.403767	0.343192	1.02052	5.09015	1.78889e-07	1.27585
Ska2	chr11:87109260-87122974	+	13714	4	0	12.4531	10.9792	15.7761	-2.67372	0.00375073	0.890441	5.54083	1.50523e-08	1.24701
Timm21	chr18:84947293-84951524	-	4231	6	0	9.36214	8.17231	8.19811	-2.46356	0.00687829	0.885175	-2.42892	0.0075719	0.887665
Gdpgp1	chr7:80232892-80241420	+	8528	2	0	1.00167	0.862803	0.713012	-1.44273	0.0745483	0.930623	-3.15316	0.000807562	0.85579
Dhx38	chr8:109548023-109565601	-	17578	27	0	13.3003	11.6104	12.2801	-5.23997	8.03009e-08	0.881832	-3.1486	0.000820281	0.928659
Dlk1	chr12:109452822-109463336	+	10514	12	0	0.631084	0.336158	0.798035	-4.98184	3.1492e-07	0.819184	2.33642	0.00973469	1.10236
Gngt2	chr11:95842294-95845731	+	3437	6	0	13.4089	5.69896	5.65594	-11.2012	0	0.464917	-11.3379	0	0.461931
Dlk2	chr17:46297420-46303271	+	5851	6	0	0.591955	0.48502	0.733706	-0.964516	0.167394	0.932828	1.16227	0.122562	1.08904
Gosr2	chr11:103676848-103697710	-	20862	6	0	40.1439	41.1803	42.4856	1.52365	0.063798	1.02519	3.44694	0.000283486	1.05691
Dhx32	chr7:133720934-133776803	-	55869	12	0	11.7928	11.7375	10.6331	-0.148197	0.441094	0.995679	-3.21366	0.000655276	0.909353
Dhx33	chr11:70984090-71004432	-	20342	12	0	13.6874	9.44318	10.4305	-15.1977	0	0.711028	-11.5074	0	0.778249
Dhx34	chr7:16197220-16222032	-	24812	17	0	2.98542	2.89997	3.37663	-0.51903	0.30187	0.978558	2.3062	0.0105498	1.09816
Dhx35	chr2:158794819-158858214	+	63395	21	0	4.06125	3.78219	3.63079	-1.34712	0.08897	0.944863	-2.1168	0.0171385	0.914949
Dhx36	chr3:62468641-62506988	-	38347	25	0	12.0771	11.311	12.1556	-2.67091	0.00378227	0.941414	0.271317	0.393074	1.006
Dhx37	chr5:125414403-125434048	-	19645	27	0	5.30684	4.83382	6.00167	-2.28505	0.011155	0.924999	3.20678	0.00067115	1.11017
Cops8	chr1:90603424-90613341	+	9917	8	0	28.1496	28.5114	31.6409	0.493032	0.310995	1.01241	4.67498	1.46991e-06	1.11977
Cops2	chr2:125830303-125859018	-	28715	13	0	40.0474	42.2174	43.656	3.25892	0.000559189	1.05287	5.42329	2.92563e-08	1.08791
Cops3	chr11:59817803-59839767	-	21964	12	0	30.2438	30.3843	33.2109	0.170692	0.432233	1.0045	3.55496	0.00018902	1.09497
Cops6	chr5:138161101-138163984	+	2883	10	0	65.9845	70.4344	75.2455	3.01071	0.00130319	1.06643	6.21666	2.53931e-10	1.13825
Cops4	chr5:100518308-100547802	+	29494	10	0	29.497	27.8486	29.471	-2.17904	0.0146644	0.945949	-0.0341868	0.486364	0.999148
Cops5	chr1:10024599-10038159	-	13560	10	0	33.9537	33.3076	37.275	-0.785145	0.216184	0.981516	3.95789	3.78079e-05	1.09502
Dhcr24	chr4:106561037-106589113	+	28076	9	0	15.8827	15.6007	19.9413	-0.76237	0.22292	0.983295	10.3807	0	1.2404
Brca1	chr11:101488763-101551955	-	63192	23	0	2.0279	1.6036	2.28218	-4.34207	7.05728e-06	0.859869	2.4085	0.00800918	1.08398
Brca2	chr5:150522622-150569749	+	47127	29	0	1.28147	1.35923	1.56862	1.1845	0.118108	1.03408	4.25045	1.06671e-05	1.12586
Acap2	chr16:31092412-31201238	-	108826	23	0	18.3299	13.5103	14.8967	-16.4665	0	0.750664	-11.5724	0	0.82239
Acap3	chr4:155891874-155907251	+	15377	24	0	8.63997	7.45916	9.13962	-4.62065	1.91268e-06	0.877509	1.87658	0.0302875	1.05183
Ep400	chr5:110664372-110770717	-	106345	52	0	12.2453	10.9588	12.4355	-6.63528	1.61944e-11	0.902868	0.959116	0.16875	1.01435
H2-DMb2	chr17:34145415-34151095	+	5680	6	0	1.67899	1.06361	0.754288	-2.49367	0.00632144	0.770294	-4.0054	3.09562e-05	0.654832
H2-DMb1	chr17:34153190-34160229	+	7039	6	0	2.26907	2.70456	2.50758	1.67102	0.0473586	1.13322	0.943104	0.172814	1.07296
Rps6kb1	chr11:86499010-86544807	-	45797	19	0	12.3409	11.8115	12.1882	-2.28656	0.0111109	0.960318	-0.66044	0.254486	0.988552
Rps6kb2	chr19:4156976-4163245	-	6269	15	0	8.19176	6.29245	7.96484	-4.60949	2.0183e-06	0.793368	-0.525685	0.299554	0.975313
Tnrc6c	chr11:117654288-117763441	+	109153	22	0	6.26182	5.10867	5.81588	-7.64064	1.08802e-14	0.841204	-2.89084	0.00192105	0.938591
Cald1	chr6:34709443-34775469	+	66026	12	0	189.15	383.726	366.445	123.171	0	2.02328	115.352	0	1.9324
Trmt2b	chrX:134222954-134276984	-	54030	15	0	4.34243	4.4564	4.34572	0.553727	0.289883	1.02133	0.0161902	0.493541	1.00061
Dkk3	chr7:112116018-112159057	-	43039	8	0	8.86832	8.43567	7.32688	-1.44033	0.0748866	0.956158	-5.35108	4.37148e-08	0.843799
0610007P14Rik	chr12:85815454-85824545	-	9091	5	0	26.842	23.73	25.0734	-3.60154	0.000158171	0.888226	-2.03762	0.0207939	0.936476
Solh	chr17:25959555-25965505	-	5950	11	0	4.03605	3.71549	4.52134	-1.5782	0.0572593	0.936346	2.2942	0.0108895	1.09636
Tnfsf13	chr11:69682576-69685554	-	2978	7	0	4.95763	2.37282	1.90928	-9.37286	0	0.566134	-11.4867	0	0.488329
Tnfsf12	chr11:69686239-69696098	-	9859	7	0	22.5095	13.5638	13.8422	-14.6765	0	0.619488	-14.263	0	0.631328
Tnfsf15	chr4:63724602-63745113	-	20511	4	0	1.45631	3.73549	3.15098	18.1889	0	1.92788	14.5437	0	1.68992
Setd1a	chr7:127777388-127800119	+	22731	19	0	9.93171	9.32466	10.1868	-2.54659	0.00543912	0.944468	1.05607	0.145469	1.02333
Setd1b	chr5:123142192-123168630	+	26438	17	0	7.1147	6.15494	6.59193	-5.92912	1.52279e-09	0.881725	-3.20476	0.000675873	0.935577
Gm14873	chr17:47699968-47701996	-	2028	4	0	0.591809	0.550209	0.380052	-0.291291	0.385415	0.973866	-1.62102	0.0525062	0.866971
Arhgef10l	chr4:140514484-140665905	-	151421	30	0	9.32498	8.49755	8.27734	-3.1998	0.000687609	0.919862	-4.11216	1.95986e-05	0.898533
Recql4	chr15:76703552-76710559	-	7007	22	0	1.60848	1.34686	1.90724	-2.27899	0.0113339	0.899705	2.40677	0.00804718	1.11454
Nkap	chrX:37126762-37150746	+	23984	9	0	4.33347	3.84739	3.83389	-2.65246	0.00399539	0.908863	-2.75187	0.00296284	0.906331
Csf1	chr3:107741047-107760469	-	19422	11	0	329.223	360.804	419.681	19.1126	0	1.09563	53.0626	0	1.27393
Csf2	chr11:54247269-54249899	-	2630	4	0	0	0	5.19309	0	0.5	1	17.6913	0	6.19309
Gm14872	chr17:47687609-47691092	+	3483	3	0	4.19709	4.34558	4.49429	0.659635	0.254744	1.02857	1.32113	0.0932284	1.05718
Dclre1b	chr3:103800604-103809387	-	8783	4	0	1.88697	1.36312	2.1261	-4.55249	2.65077e-06	0.818547	1.88526	0.0296973	1.08283
Dclre1c	chr2:3424130-3461116	+	36986	17	0	1.82883	1.30245	1.53697	-5.612	9.99991e-09	0.813922	-3.02452	0.00124516	0.896827
Crtap	chr9:114375130-114390712	-	15582	7	0	109.432	98.3984	95.5974	-7.57548	1.78746e-14	0.900088	-9.64595	0	0.874724
Zfp583	chr7:6315664-6330434	-	14770	5	0	1.19645	1.06562	1.13297	-1.09357	0.137073	0.940434	-0.527391	0.298961	0.971099
Zfp580	chr7:5051531-5053723	+	2192	2	0	4.12376	3.65553	4.03691	-1.33234	0.0913749	0.908616	-0.243382	0.403855	0.983049
Adap1	chr5:139271875-139325464	-	53589	11	0	2.23728	0.355589	0.209409	-13.7522	0	0.418743	-15.2926	0	0.373587
Adap2	chr11:80154161-80178827	+	24666	11	0	3.42165	1.26385	0.885224	-9.55252	0	0.511993	-11.7673	0	0.426363
Pram1	chr17:33638055-33645706	+	7651	12	0	0.499998	0.296508	0.274624	-2.62543	0.00432692	0.86434	-2.96849	0.00149632	0.849751
Edc3	chr9:57708568-57750162	+	41594	7	0	7.59025	7.50798	7.74416	-0.292533	0.38494	0.990422	0.547926	0.291871	1.01792
Aak1	chr6:86849516-87003227	+	153711	21	0	5.49678	5.69517	6.70863	1.97088	0.0243688	1.03054	11.6372	0	1.18653
Edc4	chr8:105880950-105893207	+	12257	29	0	13.4515	13.4072	15.1035	-0.13903	0.444713	0.996938	5.08111	1.8762e-07	1.11431
Avpi1	chr19:42123274-42128993	-	5719	3	0	6.47241	9.52535	10.8047	5.69034	6.33926e-09	1.40856	7.85552	1.9984e-15	1.57977
Asap1	chr15:64086839-64382919	-	296080	33	0	26.9815	25.6108	23.0677	-3.6366	0.00013813	0.951014	-10.7383	0	0.860127
Asap2	chr12:21111755-21270171	+	158416	30	0	2.89102	2.11124	2.66425	-6.28596	1.62919e-10	0.799595	-1.74839	0.040198	0.94172
Asap3	chr4:136206364-136246573	+	40209	25	0	7.56551	6.71884	6.5012	-4.00146	3.1476e-05	0.901153	-5.11229	1.5914e-07	0.875745
Hyls1	chr9:35560820-35570069	-	9249	4	0	3.60419	4.03198	4.29615	1.49888	0.066953	1.09291	2.40675	0.00804749	1.15029
D10Jhu81e	chr10:78162066-78169768	-	7702	7	0	20.5959	18.8004	15.6246	-2.52461	0.00579142	0.91686	-7.35263	9.71445e-14	0.769804
Nmd3	chr3:69722054-69749046	+	26992	16	0	21.9723	17.3883	19.6286	-7.28548	1.60316e-13	0.800457	-3.65285	0.000129671	0.897978
Ism1	chr2:139678177-139758581	+	80404	6	0	5.16518	5.8863	7.00217	2.82125	0.00239183	1.11697	6.91713	2.30438e-12	1.29796
Fibp	chr19:5460606-5465052	+	4446	11	0	20.0697	14.9999	16.6539	-7.21179	2.76112e-13	0.759382	-4.78578	8.5161e-07	0.837885
Kcnmb1	chr11:33963012-33973638	+	10626	4	0	0.374839	0.814341	0.388759	6.21569	2.55502e-10	1.31968	0.248619	0.401828	1.01013
Pcdha3	chr18:36946206-37187657	+	241451	4	0	1.14126	0.600614	0.51256	-7.09577	6.43152e-13	0.747511	-8.52077	0	0.706388
Pcdha1	chr18:36930284-37187657	+	257373	4	0	1.14783	0.608713	0.514035	-7.05804	8.44325e-13	0.748995	-8.58373	0	0.704914
Pcdha6	chr18:36967755-37187657	+	219902	4	0	1.14891	0.595849	0.513316	-7.26145	1.91402e-13	0.742631	-8.60227	0	0.704224
Pcdha7	chr18:36973923-37187657	+	213734	4	0	1.14848	0.602342	0.514034	-7.13933	4.68958e-13	0.745803	-8.56379	0	0.704701
Pcdha4	chr18:36952688-37187657	+	234969	4	0	1.2283	0.625896	0.529464	-7.73111	5.32907e-15	0.729657	-9.26725	0	0.686381
Ccsap	chr8:123840843-123860209	-	19366	4	0	2.19207	1.37017	1.63788	-5.38946	3.53357e-08	0.742518	-3.52986	0.000207893	0.826385
Pcdha8	chr18:36992466-37187657	+	195191	4	0	1.23895	0.610088	0.514656	-8.02184	4.44089e-16	0.719126	-9.54343	0	0.676502
Pcdha9	chr18:36997879-37187657	+	189778	4	0	1.17242	0.594787	0.514744	-7.60705	1.39888e-14	0.734108	-8.91795	0	0.697262
Cacna2d1	chr5:15934690-16374511	+	439821	41	0	6.38874	7.52321	6.30648	6.288	1.60794e-10	1.15354	-0.481926	0.314929	0.988867
Aagab	chr9:63602654-63641889	+	39235	10	0	10.9325	10.1282	9.53119	-2.13629	0.016328	0.932592	-3.80874	6.98391e-05	0.882564
Ndufv3	chr17:31520114-31531325	+	11211	4	0	23.9821	28.5492	23.8967	5.97981	1.11697e-09	1.18281	-0.118297	0.452916	0.996581
Ndufv2	chr17:66078794-66101559	-	22765	9	0	31.0767	29.2756	29.9393	-2.24208	0.012478	0.943851	-1.42065	0.0777094	0.964543
Ndufv1	chr19:4007498-4012755	-	5257	10	0	31.5955	30.867	32.7677	-0.883342	0.188526	0.977651	1.41299	0.0788295	1.03596
BC002163	chr16:42955579-42956079	+	500	1	0	30.6371	23.7435	17.5513	-4.99992	2.86775e-07	0.782103	-10.1606	0	0.586378
Oxct1	chr15:4026427-4155344	+	128917	17	0	59.6121	50.5338	42.5748	-12.2063	0	0.850222	-23.9792	0	0.718912
Wdhd1	chr14:47240943-47276857	-	35914	25	0	3.62184	3.29154	4.16598	-1.9402	0.0261775	0.928533	3.03826	0.00118974	1.11773
Aadat	chr8:60506123-60545677	+	39554	13	0	0.643901	0.556725	0.380256	-0.802562	0.211114	0.94697	-2.64948	0.00403084	0.839623
Cdc27	chr11:104502525-104550620	-	48095	19	0	16.8078	17.1545	18.7179	1.08075	0.139905	1.01947	5.87682	2.0911e-09	1.10726
Cdc26	chr4:62394588-62408623	-	14035	4	0	27.3632	21.4635	23.2335	-5.69046	6.33485e-09	0.791994	-3.94466	3.99564e-05	0.854399
Cdc23	chr18:34631682-34651736	-	20054	16	0	20.2691	20.2108	21.9415	-0.14075	0.444034	0.99726	3.99171	3.27996e-05	1.07863
Cdc20	chr4:118432900-118437343	-	4443	10	0	25.9359	27.519	37.209	2.1851	0.0144407	1.05877	14.4545	0	1.41852
S100a7a	chr3:90654301-90658130	+	3829	3	0	0.529165	0.525967	0.641649	-0.0202521	0.491921	0.997909	0.682527	0.247453	1.07356
Nol11	chr11:107166660-107189381	-	22721	19	0	11.0145	10.0643	11.3619	-2.78118	0.00270809	0.920912	0.995623	0.159717	1.02892
Nol10	chr12:17348492-17430095	+	81603	21	0	8.19986	8.79449	8.887	1.88311	0.0298426	1.06464	2.19073	0.0142358	1.07469
Nol12	chr15:78934932-78941910	+	6978	6	0	11.725	11.5196	11.3746	-0.45465	0.32468	0.983854	-0.784849	0.216271	0.972465
Morn4	chr19:42074938-42086370	-	11432	5	0	3.32591	4.30405	3.18061	3.60266	0.000157487	1.22611	-0.585368	0.27915	0.966412
Morn1	chr4:155086576-155145507	+	58931	14	0	0.591056	0.297877	0.501093	-3.03592	0.00119902	0.815733	-0.845947	0.198791	0.943457
Morn2	chr17:80290211-80297476	+	7265	5	0	2.34686	1.91757	1.5916	-1.26455	0.103017	0.871734	-2.33368	0.0098062	0.77434
Zbtb22	chr17:33916175-33919325	+	3150	2	0	10.5741	8.77048	8.52895	-5.00699	2.76436e-07	0.844169	-5.76057	4.19142e-09	0.823301
Zbtb20	chr16:43247283-43619123	+	371840	9	0	4.98329	4.77401	6.20346	-0.897309	0.184777	0.965022	4.93069	4.09688e-07	1.20393
Zbtb21	chr16:97947434-97962621	-	15187	5	0	3.13322	3.06298	3.6295	-0.522829	0.300547	0.983005	3.56828	0.000179669	1.12007
Zbtb26	chr2:37432167-37443121	-	10954	2	0	1.61529	1.37065	1.52076	-2.45692	0.00700677	0.906455	-0.934241	0.17509	0.963853
Zbtb24	chr10:41450357-41465582	+	15225	10	0	2.87731	2.36307	2.87658	-3.51984	0.000215907	0.867372	-0.00477813	0.498094	0.999813
Zbtb25	chr12:76348899-76369560	-	20661	5	0	3.7315	3.86935	4.27688	0.503632	0.30726	1.02914	1.95939	0.0250337	1.11527
Otud5	chrX:7841830-7874858	+	33028	9	0	19.2805	18.6303	18.9075	-1.25966	0.103896	0.96794	-0.726484	0.233771	0.981608
Otud4	chr8:79639675-79677755	+	38080	22	0	9.77891	11.0288	10.7579	5.60242	1.05691e-08	1.11595	4.45967	4.10431e-06	1.09082
Otud3	chr4:138895378-138913947	-	18569	8	0	3.74818	3.53334	4.46696	-0.777663	0.218384	0.954754	2.47174	0.00672285	1.15138
Otud1	chr2:19658061-19660590	+	2529	1	0	3.14751	2.19526	2.8692	-4.95744	3.57141e-07	0.770405	-1.3759	0.0844256	0.932897
Stra13	chr11:120710940-120713767	-	2827	5	0	19.6499	18.8342	19.3514	-0.792581	0.214011	0.960497	-0.290682	0.385647	0.985545
Gphn	chr12:78226654-78684769	+	458115	25	0	6.54095	6.33394	6.64746	-0.803847	0.210743	0.97255	0.41239	0.340027	1.01413
Fam76b	chr9:13827726-13846522	+	18796	10	0	7.52759	6.1273	6.6681	-5.49166	1.99086e-08	0.835792	-3.33329	0.000429135	0.89921
Fam76a	chr4:132899212-132922551	-	23339	9	0	12.7021	10.4027	10.3489	-6.31371	1.36213e-10	0.832191	-6.52231	3.46162e-11	0.828263
Mgat4b	chr11:50225334-50235103	+	9769	15	0	27.1253	26.6705	26.3607	-0.730469	0.232552	0.983827	-1.2427	0.10699	0.972812
Insl3	chr8:71689251-71690577	+	1326	2	0	0.749103	0.554355	0.282065	-0.988701	0.161405	0.888659	-2.68525	0.00362381	0.732984
Vps35	chr8:85260391-85299497	-	39106	17	0	52.4473	47.5847	50.3755	-6.54322	3.01038e-11	0.90902	-2.77373	0.00277086	0.961238
Vps36	chr8:22192859-22218597	+	25738	14	0	24.6196	26.8074	27.2112	2.60445	0.00460111	1.0854	3.10239	0.000959818	1.10115
Vps39	chr2:120316460-120353133	-	36673	27	0	8.08393	7.44558	7.96749	-2.58309	0.00489604	0.929728	-0.46751	0.320068	0.987183
Adamts14	chr10:61197111-61273438	-	76327	22	0	1.95718	2.66711	1.96703	5.676	6.89397e-09	1.24007	0.0864043	0.465573	1.00333
Lhpp	chr7:132610642-132706419	+	95777	7	0	5.57211	4.07231	4.2932	-4.63176	1.81284e-06	0.771794	-3.93548	4.15149e-05	0.805403
Pde4dip	chr3:97689828-97888707	-	198879	52	0	3.24117	6.83396	6.71779	33.2688	0	1.84712	32.7815	0	1.81973
A930001C03Rik	chr19:4439322-4448325	+	9003	6	0	0.648966	0.952511	1.35654	1.97702	0.0240198	1.18408	4.16411	1.56285e-05	1.4291
Eef2	chr10:81176630-81182509	+	5879	14	0	971.982	1132.9	1012.71	46.7168	0	1.16538	12.2948	0	1.04186
Endod1	chr9:14353989-14381242	-	27253	2	0	3.72475	1.82694	2.23387	-12.9016	0	0.598327	-9.84342	0	0.684453
Gtf2e2	chr8:33731913-33777173	+	45260	10	0	12.4557	16.9298	14.0932	8.36314	0	1.33251	3.25363	0.000569707	1.12169
Slc31a1	chr4:62360700-62391769	+	31069	5	0	19.4508	15.7809	16.1775	-9.04793	0	0.820548	-8.09104	2.22045e-16	0.839941
Slc31a2	chr4:62286444-62298411	+	11967	4	0	7.89159	5.37995	5.36948	-7.04634	9.18376e-13	0.717526	-7.13099	4.98268e-13	0.716349
Camk2n2	chr16:20619214-20621278	-	2064	2	0	2.8184	3.01931	3.68041	0.711317	0.238444	1.05262	2.92031	0.00174841	1.22575
Camk2n1	chr4:138455147-138460126	+	4979	2	0	1.60887	2.75902	1.91243	7.88945	1.55431e-15	1.44086	2.34528	0.00950643	1.11636
Ctbs	chr3:146450492-146465771	+	15279	6	0	5.53706	4.87694	4.3758	-2.50758	0.00607805	0.899019	-4.55972	2.56108e-06	0.822358
Mtm1	chrX:71210766-71315295	+	104529	19	0	3.02221	2.38621	2.15872	-4.06963	2.35441e-05	0.841878	-5.69043	6.33584e-09	0.785319
Hmgn5	chrX:109004536-109013380	-	8844	6	0	8.74907	6.27847	7.96769	-6.65898	1.37865e-11	0.746581	-2.01244	0.0220867	0.919851
Hmgn3	chr9:83109941-83146607	-	36666	7	0	33.4484	15.5655	18.3379	-18.4742	0	0.480878	-15.2766	0	0.561357
Hmgn2	chr4:133964738-133967991	-	3253	6	0	115.344	78.2206	120.128	-22.6138	0	0.680916	2.66259	0.00387709	1.04112
Hmgn1	chr16:96121587-96127725	-	6138	6	0	135.843	135.323	156.582	-0.261191	0.396973	0.996204	10.1335	0	1.15156
Specc1	chr11:62077096-62223013	+	145917	13	0	4.93762	9.86906	6.81125	24.9621	0	1.83054	10.7736	0	1.31555
1190002N15Rik	chr9:94517863-94538081	-	20218	3	0	10.1208	10.5009	9.40419	1.25679	0.104415	1.03417	-2.45794	0.00698686	0.93556
Cd74	chr18:60803848-60812652	+	8804	9	0	2.42414	0.52751	1.02961	-9.97135	0	0.446101	-6.80256	5.13878e-12	0.592736
Cd72	chr4:43447723-43454626	-	6903	10	0	1.84376	1.33036	1.50268	-2.67291	0.00375984	0.819465	-1.74287	0.0406782	0.880061
Dcxr	chr11:120725372-120727281	-	1909	8	0	15.3414	14.2118	14.1765	-1.50483	0.0661841	0.930878	-1.56652	0.0586137	0.928715
Nudt22	chr19:6993018-6996037	-	3019	6	0	5.7387	5.42679	5.80751	-0.705179	0.240349	0.953714	0.154343	0.43867	1.01021
Nudt21	chr8:94019402-94037039	-	17637	7	0	37.6878	35.7121	39.6294	-1.83727	0.033085	0.948931	1.77496	0.0379526	1.05018
Fam162a	chr16:36043843-36071515	-	27672	5	0	79.4627	247.597	155.788	55.7754	0	3.08959	30.2571	0	1.94857
Npm3-ps1	chr6:85076140-85077126	+	986	1	0	0.472385	0.666903	0.347666	1.36574	0.08601	1.13211	-1.04265	0.148555	0.915294
Vmn1r53	chr6:90223316-90224438	-	1122	1	0	0.503379	0.879575	0.737231	2.55545	0.0053025	1.25023	1.69647	0.0448984	1.15555
Gsdmd	chr15:75862338-75867404	+	5066	11	0	19.46	13.6911	16.7916	-10.1036	0	0.71804	-4.50352	3.3419e-06	0.869582
Vmn1r58	chr7:5408889-5413145	-	4256	2	0	0.334653	0.285016	0.396457	-0.780529	0.21754	0.962809	0.902501	0.183395	1.04631
Azi2	chr9:118040498-118063907	+	23409	9	0	10.8703	9.37637	9.94853	-5.48445	2.07376e-08	0.874147	-3.36558	0.000381918	0.922347
Azi1	chr11:120064429-120086827	-	22398	26	0	2.63063	2.19041	2.51561	-2.86781	0.00206663	0.87875	-0.731315	0.232293	0.968321
Hadh	chr3:131233423-131272037	-	38614	8	0	25.3629	22.0643	20.4288	-4.74953	1.01946e-06	0.874878	-7.2913	1.53433e-13	0.81284
Nop56	chr2:130274411-130279313	+	4902	12	0	33.7321	38.5836	47.2401	5.93195	1.49683e-09	1.13968	15.7636	0	1.38892
Gnptab	chr10:88379411-88447329	+	67918	21	0	9.96709	10.4739	11.7756	1.93229	0.026662	1.04622	6.7484	7.47402e-12	1.1649
Tgfbr3	chr5:107106569-107289595	-	183026	17	0	84.1304	58.8685	66.7681	-39.3363	0	0.703256	-26.5194	0	0.796051
Tgfbr2	chr9:116087694-116175363	-	87669	8	0	67.2428	54.6678	50.1255	-18.8494	0	0.815733	-26.3627	0	0.749171
Chml	chr1:175682237-175688353	-	6116	1	0	1.71284	1.46553	1.41007	-2.59401	0.00474319	0.908836	-3.23073	0.000617363	0.888392
Alg11	chr8:22060720-22071627	+	10907	6	0	5.29274	5.95915	5.72386	3.3435	0.000413642	1.1059	2.20707	0.0136547	1.06851
Alg14	chr3:121291816-121362011	+	70195	4	0	12.7893	15.3742	16.6229	3.50887	0.000225008	1.18746	5.14345	1.34869e-07	1.27801
Hsp90ab1	chr17:45567777-45573261	-	5484	11	0	514.997	594.265	627.025	28.4822	0	1.15362	40.0631	0	1.21711
Zfp658	chr7:43562369-43575461	+	13092	5	0	1.297	1.15968	1.20456	-1.21789	0.111633	0.940217	-0.819481	0.206256	0.959757
Gucy1a3	chr3:82092426-82145877	-	53451	9	0	4.28223	1.43047	0.76872	-19.524	0	0.460122	-25.6909	0	0.334843
Gucy1a2	chr9:3532348-3905787	+	373439	8	0	1.83382	3.03583	2.30536	15.2207	0	1.42417	6.54883	2.89939e-11	1.1664
Pdcl	chr2:37350073-37359332	-	9259	4	0	10.9645	10.5396	10.8811	-1.17096	0.120808	0.964481	-0.230105	0.409005	0.993028
Rhobtb2	chr14:69784989-69805545	-	20556	10	0	2.55619	2.36184	2.43324	-1.51517	0.0648651	0.945348	-0.960016	0.168524	0.965426
Rhobtb3	chr13:75869536-75943824	-	74288	12	0	16.1293	14	19.3537	-6.51718	3.58213e-11	0.875692	9.17378	0	1.18824
Rhobtb1	chr10:69208551-69291784	+	83233	14	0	4.59937	2.81417	2.23053	-10.6735	0	0.681178	-14.8557	0	0.576945
Tbck	chr3:132684143-132838506	+	154363	27	0	3.21353	2.85274	3.14857	-2.24459	0.0123971	0.914374	-0.398082	0.345285	0.984582
Tbce	chr13:13997950-14039600	-	41650	17	0	12.3144	10.9883	12.6303	-2.79185	0.00262037	0.900398	0.648252	0.258411	1.02372
Tbcd	chr11:121451948-121617170	+	165222	39	0	17.298	20.086	19.628	6.81166	4.82392e-12	1.15236	5.78398	3.6477e-09	1.12733
Tbcc	chr17:46890620-46892463	+	1843	1	0	5.45436	4.67676	5.21899	-2.50773	0.00607549	0.879523	-0.74586	0.227876	0.963532
Tbcb	chr7:30224130-30232029	-	7899	6	0	32.2014	31.5728	33.458	-0.6443	0.25969	0.981067	1.28088	0.100117	1.03785
Tbca	chr13:94788942-94842899	+	53957	4	0	123.879	109.526	112.432	-5.03769	2.35594e-07	0.885062	-4.02728	2.82134e-05	0.908334
Tmem44	chr16:30511854-30550578	-	38724	10	0	0.629588	0.369773	0.403785	-4.05245	2.53415e-05	0.840564	-3.4872	0.000244056	0.861436
Tmem47	chrX:81070643-81097875	+	27232	3	0	10.5093	15.2623	14.0776	14.2755	0	1.41297	11.0904	0	1.31003
Tmem43	chr6:91473750-91488458	+	14708	12	0	35.9615	38.0179	40.2926	3.04963	0.0011456	1.05564	6.38627	8.49885e-11	1.11718
Tmem42	chr9:123021325-123023491	+	2166	4	0	3.77174	4.5641	3.964	2.11857	0.0170635	1.16605	0.538912	0.294974	1.04029
Rab40c	chr17:25882113-25919714	-	37601	7	0	7.44331	7.74987	7.76135	0.933181	0.175363	1.03631	0.976785	0.164338	1.03767
Rab40b	chr11:121356120-121388251	-	32131	6	0	2.52482	1.1519	1.44297	-7.40977	6.32827e-14	0.610499	-5.65372	7.85071e-09	0.693078
Lacc1	chr14:77024200-77036617	-	12417	8	0	9.10642	5.37879	6.0473	-11.5336	0	0.631162	-9.31775	0	0.69731
Gm17762	chr2:18027248-18030577	+	3329	1	0	0.594321	0.570372	0.585456	-0.306025	0.379793	0.984978	-0.113564	0.454792	0.994439
Mir143hg	chr18:61645877-61665538	-	19661	5	0	5.91206	5.95973	6.54766	0.121795	0.451531	1.0069	1.59975	0.0548267	1.09196
Arl2bp	chr8:94666754-94674423	+	7669	8	0	24.4316	21.121	19.2912	-5.28552	6.26756e-08	0.869824	-8.44738	0	0.797872
2410018M08Rik	chr5:129895722-129903622	+	7900	4	0	15.2905	14.1561	14.0482	-2.49407	0.00631446	0.930364	-2.76028	0.00288762	0.923743
Rpl8	chr15:76904070-76906318	+	2248	6	0	674.408	717.832	718.517	8.16582	2.22045e-16	1.06429	8.37086	0	1.06531
Rpl9	chr5:65388363-65391431	-	3068	8	0	649.191	664.863	630.245	2.78226	0.00269909	1.0241	-3.43998	0.000290881	0.970861
Rpl6	chr5:121204500-121209241	+	4741	7	0	591.875	613.771	597.89	5.32914	4.93403e-08	1.03693	1.48742	0.0684514	1.01015
Rpl7	chr1:16101295-16104433	-	3138	7	0	881.84	890.434	832.611	1.4906	0.0680331	1.00973	-8.76094	0	0.944237
Rpl4	chr9:64173386-64178562	+	5176	10	0	772.815	836.863	819.381	14.3894	0	1.08277	10.6189	0	1.06018
Rpl5	chr5:107900527-107909005	+	8478	8	0	347.313	369.975	342.839	9.08682	0	1.06506	-1.84604	0.0324431	0.987155
Rpl3	chr15:80077780-80083406	-	5626	10	0	730.433	775.316	767.967	10.2	0	1.06136	8.63114	0	1.05132
Espl1	chr15:102296292-102324356	+	28064	31	0	3.39196	3.13606	4.10255	-1.94942	0.0256229	0.941735	5.09766	1.71943e-07	1.16179
1300002E11Rik	chr16:21794346-21809039	+	14693	6	0	1.42965	1.01856	1.06918	-3.9554	3.82038e-05	0.830802	-3.45932	0.000270769	0.851636
Fhod1	chr8:105329159-105347970	-	18811	22	0	11.493	8.08773	8.15233	-11.57	0	0.727427	-11.4176	0	0.732597
Nat9	chr11:115182831-115187316	-	4485	7	0	7.46533	7.71748	7.42979	0.519771	0.301612	1.02979	-0.0746521	0.470246	0.995802
Nat2	chr8:67494874-67502578	+	7704	3	0	3.64868	3.56058	3.64352	-0.303612	0.380712	0.981048	-0.0178232	0.49289	0.998891
Dnmt1	chr9:20907205-20959888	-	52683	42	0	15.9081	13.0396	18.1725	-10.1237	0	0.830346	7.42808	5.50671e-14	1.13393
Nat6	chr9:107580169-107584048	+	3879	2	0	8.53078	5.85526	5.87605	-7.54534	2.25375e-14	0.719276	-7.53706	2.39808e-14	0.721457
Pomt1	chr2:32236682-32255005	+	18323	20	0	7.84011	7.4508	6.90118	-1.26477	0.102976	0.955961	-3.13423	0.00086153	0.893787
Pomt2	chr12:87106865-87147902	-	41037	21	0	4.93914	3.99378	4.81762	-5.38047	3.71458e-08	0.840825	-0.667326	0.252282	0.979538
Sdr39u1	chr14:55897284-55900232	-	2948	6	0	8.77387	8.51929	9.49123	-0.512507	0.304148	0.973953	1.41797	0.0780991	1.07339
Fat1	chr8:44950207-45052257	+	102050	26	0	86.6679	113.644	107.218	55.0719	0	1.30771	43.0822	0	1.23441
Fat4	chr3:38886939-39011983	+	125044	17	0	6.12456	7.98791	5.5296	15.0293	0	1.26154	-5.33371	4.81122e-08	0.916492
Tspan2	chr3:102734769-102772310	+	37541	9	0	1.02421	1.57948	1.79706	5.42254	2.93786e-08	1.27431	7.33166	1.13687e-13	1.3818
Tspan3	chr9:56135883-56161070	-	25187	7	0	70.2285	64.7501	64.644	-4.68716	1.38513e-06	0.923088	-4.82183	7.11247e-07	0.921597
Tspan6	chrX:133891069-133898429	-	7360	8	0	34.3669	29.8569	31.242	-5.64983	8.03016e-09	0.872479	-3.90613	4.68936e-05	0.911645
Tspan7	chrX:10485115-10596604	+	111489	8	0	8.294	4.52817	5.37193	-10.6084	0	0.59481	-8.02593	4.44089e-16	0.685596
Tspan4	chr7:141475235-141493427	+	18192	9	0	172.107	148.541	154.854	-12.4659	0	0.863861	-9.11458	0	0.900334
Tspan5	chr3:138742194-138904424	+	162230	8	0	8.47563	8.10993	8.8509	-1.20876	0.113377	0.961406	1.22453	0.110376	1.0396
Tspan9	chr6:127961399-128143578	-	182179	9	0	16.9658	12.387	14.8658	-12.676	0	0.745137	-5.62668	9.18579e-09	0.88311
Gm14440	chr2:175275124-175801037	-	525913	6	0	0.805106	1.14722	1.27468	4.8059	7.70277e-07	1.18953	6.46021	5.2278e-11	1.26013
Wdr86	chr5:24712268-24730680	-	18412	6	0	20.7983	1.54197	1.92541	-41.4115	0	0.116613	-40.2959	0	0.134203
Pcp4l1	chr1:171173263-171196268	-	23005	3	0	1.41249	0.225564	0.26118	-8.84286	0	0.508009	-8.50766	0	0.522772
Wdr81	chr11:75440942-75454717	-	13775	10	0	9.32752	10.114	10.6595	3.54213	0.000198456	1.07616	5.97307	1.16417e-09	1.12898
Wdr82	chr9:106170928-106191706	+	20778	9	0	18.7089	15.4542	17.3534	-8.74556	0	0.834861	-3.57483	0.00017523	0.931223
Wdr83	chr8:85075034-85080746	-	5712	9	0	7.29787	7.6061	6.57687	0.671197	0.251047	1.03714	-1.64228	0.0502656	0.913109
4930579G24Rik	chr3:79629078-79632819	+	3741	2	0	4.74708	4.71397	5.855	-0.114146	0.454561	0.994239	3.6417	0.000135421	1.19278
Wdr89	chr12:75630593-75669537	-	38944	2	0	1.49123	1.64533	1.80795	1.13485	0.128219	1.06186	2.29618	0.0108327	1.12713
Pitpna	chr11:75588107-75628778	+	40671	11	0	31.0963	32.2059	32.6145	2.03148	0.0211032	1.03457	2.79639	0.00258387	1.0473
Pitpnb	chr5:111330762-111388359	+	57597	12	0	31.2149	30.592	33.1184	-0.994885	0.159896	0.980666	3.00755	0.00131682	1.05909
Gamt	chr10:80258150-80260968	-	2818	6	0	10.0391	6.72609	5.15124	-5.94956	1.34429e-09	0.699884	-9.28733	0	0.557223
Scpep1	chr11:88924019-88955442	-	31423	13	0	121.335	106.375	90.3673	-10.7955	0	0.877715	-23.3718	0	0.746861
Gm13251	chr4:146449029-146469440	+	20411	4	0	7.79582	6.89172	4.45792	-3.42655	0.000305651	0.897213	-13.9643	0	0.620513
Zfp628	chr7:4915216-4922003	+	6787	3	0	2.94752	2.47447	2.85825	-2.88381	0.00196448	0.880166	-0.530392	0.29792	0.977385
Zfp629	chr7:127607034-127614433	-	7399	3	0	4.40911	3.52341	3.54258	-5.88196	2.02712e-09	0.836257	-5.79443	3.42775e-09	0.839802
Hs1bp3	chr12:8313432-8343824	+	30392	7	0	8.37032	7.18062	6.84416	-3.92327	4.36774e-05	0.873036	-5.13098	1.44122e-07	0.837128
Zfp622	chr15:25984365-25998482	+	14117	6	0	8.46656	9.16038	9.04974	2.09019	0.0183003	1.07329	1.77917	0.0376059	1.0616
Zfp623	chr15:75940951-75949400	+	8449	2	0	4.59575	4.41678	4.75113	-0.710429	0.238719	0.968016	0.611098	0.270567	1.02777
Mbtps2	chrX:157547821-157598715	-	50894	11	0	5.52957	5.5984	6.01587	0.341578	0.366334	1.01054	2.39115	0.00839781	1.07448
Mbtps1	chr8:119508151-119558761	-	50610	24	0	37.9752	36.768	36.3598	-2.20722	0.0136495	0.969027	-2.98834	0.00140247	0.958554
Plcl2	chr17:50509546-50688494	+	178948	6	0	2.80169	1.37785	1.31683	-10.62	0	0.625472	-11.2238	0	0.60942
Plcl1	chr1:55405945-55754285	+	348340	6	0	1.5132	2.18985	1.72566	6.79396	5.45475e-12	1.26924	2.30514	0.0105795	1.08453
Sall2	chr14:52311176-52328670	-	17494	3	0	3.76628	4.27965	4.90551	3.15785	0.0007947	1.10771	6.81642	4.66693e-12	1.23902
Rap2b	chr3:61364506-61368703	+	4197	1	0	11.1208	6.16335	7.18085	-18.5002	0	0.590999	-14.3834	0	0.674946
Rap2c	chrX:51003913-51018018	-	14105	3	0	15.7154	14.5829	14.2716	-2.92731	0.00170952	0.932251	-3.78428	7.7077e-05	0.913627
Rap2a	chr14:120478460-120507192	+	28732	2	0	27.4088	22.9061	22.0694	-9.80504	0	0.841503	-11.8222	0	0.812052
Ctdspl2	chr2:121956452-122013586	+	57134	13	0	5.85332	4.9388	5.61334	-4.48774	3.59915e-06	0.866557	-1.15215	0.124631	0.964983
Pdxp	chr15:78913918-78919517	+	5599	2	0	1.48231	3.88214	2.54247	11.0393	0	1.96677	5.70298	5.88644e-09	1.42708
Gabpa	chr16:84835123-84863778	+	28655	10	0	14.0364	12.7025	14.1822	-4.35467	6.66327e-06	0.911286	0.46733	0.320132	1.0097
Rdm1	chr11:101627948-101636081	+	8133	7	0	1.21526	2.85535	1.88883	6.41772	6.91631e-11	1.74036	3.05608	0.00112124	1.30406
Cyfip1	chr7:55842070-55932633	+	90563	33	0	27.037	22.3584	23.5535	-13.0042	0	0.833127	-9.64701	0	0.875753
Cyfip2	chr11:46193848-46312859	-	119011	33	0	1.12227	0.151678	0.102391	-17.3271	0	0.542663	-18.6081	0	0.519439
Abr	chr11:76416733-76577727	-	160994	25	0	11.265	8.71144	8.88272	-10.4089	0	0.7918	-9.74668	0	0.805766
Kctd20	chr17:28953215-28967937	+	14722	8	0	25.7318	24.4592	25.0027	-2.10333	0.0177183	0.952395	-1.20937	0.11326	0.972724
Kctd21	chr7:97332322-97350216	+	17894	2	0	1.91987	1.73512	1.77222	-1.25962	0.103904	0.936727	-1.01031	0.156173	0.949433
Cela1	chr15:100674421-100687920	-	13499	8	0	5.78776	4.05238	3.54329	-4.40231	5.35518e-06	0.744338	-5.89051	1.92502e-09	0.669336
Mmp14	chr14:54431603-54441258	+	9655	10	0	183.922	218.422	186.015	20.9376	0	1.18656	1.33775	0.0904887	1.01132
Mmp15	chr8:95352336-95374293	+	21957	10	0	2.60322	1.14445	0.835968	-11.8136	0	0.595147	-15.0203	0	0.509535
Mmp16	chr4:17853481-18118734	+	265253	10	0	0.239423	0.762731	0.481911	8.41767	0	1.42222	4.6601	1.58026e-06	1.19565
Mmp17	chr5:129584213-129608211	+	23998	10	0	5.45944	6.06171	5.52708	2.50358	0.00614722	1.09324	0.290664	0.385654	1.01047
Mmp11	chr10:75923223-75932463	-	9240	8	0	68.6473	55.9818	30.2198	-12.8621	0	0.818148	-44.1538	0	0.448255
Mmp12	chr9:7347373-7360461	+	13088	10	0	104.767	5.50348	8.53614	-136.609	0	0.061489	-130.78	0	0.0901622
Mmp13	chr9:7272513-7283333	+	10820	10	0	4.26279	0.458818	0.867249	-21.7678	0	0.277195	-18.6786	0	0.354802
Mmp19	chr10:128790909-128800824	+	9915	11	0	35.778	25.4361	27.1033	-18.5857	0	0.718803	-15.4994	0	0.764133
Gpsm2	chr3:108678637-108722299	-	43662	15	0	7.97672	6.23347	7.34177	-6.53265	3.23073e-11	0.805803	-2.31041	0.0104328	0.929267
Gpsm3	chr17:34589805-34591754	+	1949	4	0	9.78454	7.84273	9.38651	-4.05368	2.52096e-05	0.819945	-0.803357	0.210884	0.963093
Gpsm1	chr2:26315532-26348237	+	32705	15	0	8.13921	7.64513	8.2381	-1.78925	0.0367876	0.945938	0.354703	0.361406	1.01082
Oma1	chr4:103313845-103366428	+	52583	9	0	4.10673	4.41063	4.43655	1.07465	0.141266	1.05951	1.17554	0.119889	1.06458
Bod1l	chr5:41787539-41844315	-	56776	27	0	10.3253	12.7843	13.562	12.5389	0	1.21712	16.3987	0	1.28579
2700069I18Rik	chr3:5177827-5220823	-	42996	3	0	0.899792	1.25227	0.935647	1.59957	0.0548471	1.18553	0.178025	0.429352	1.01887
Vangl1	chr3:102156695-102204693	-	47998	11	0	5.6633	5.95661	6.29035	1.22647	0.11001	1.04402	2.60945	0.00453436	1.0941
Vangl2	chr1:172004370-172027268	-	22898	8	0	2.72029	2.6165	3.50451	-0.510432	0.304875	0.972104	3.60427	0.000156517	1.2108
Maea	chr5:33335571-33373294	+	37723	9	0	47.763	54.7616	61.6994	7.61593	1.31006e-14	1.14352	14.8221	0	1.2858
Kalrn	chr16:33969072-34514027	-	544955	61	0	1.28396	1.58664	1.50007	5.54879	1.4383e-08	1.13252	4.06337	2.41851e-05	1.09462
Ercc6l	chrX:102142819-102157091	-	14272	2	0	3.49582	3.37373	4.43777	-0.721325	0.235355	0.972844	5.22631	8.6461e-08	1.20952
Brd8	chr18:34598614-34624810	-	26196	22	0	13.0388	10.2296	12.1572	-9.5266	0	0.799892	-2.89664	0.00188589	0.937199
Strbp	chr2:37569867-37647285	-	77418	17	0	0.416276	0.45601	0.442621	1.29945	0.0968943	1.02806	0.876569	0.19036	1.0186
Ddb2	chr2:91211581-91237066	-	25485	10	0	6.50099	4.68561	4.63038	-5.6829	6.62143e-09	0.757981	-5.91523	1.65702e-09	0.750618
Dmpk	chr7:19083848-19093820	+	9972	17	0	47.4051	89.221	61.5528	44.8153	0	1.86387	17.1762	0	1.29228
AI597468	chr10:85102626-85117747	+	15121	3	0	17.6573	25.271	26.8686	17.0466	0	1.40808	20.4693	0	1.49371
Tor4a	chr2:25192719-25196813	-	4094	2	0	6.16903	4.73018	4.82668	-6.10391	5.17507e-10	0.799296	-5.71459	5.49838e-09	0.812758
Snrnp35	chr5:124483154-124491122	+	7968	2	0	6.14315	4.28645	4.61711	-4.54607	2.73288e-06	0.740073	-3.70649	0.000105077	0.786363
Cd274	chr19:29367437-29388094	+	20657	7	0	1.65931	0.669212	0.967856	-9.38185	0	0.627686	-6.20245	2.77953e-10	0.739987
Cd276	chr9:58524299-58540940	-	16641	7	0	16.2254	17.1084	19.7803	2.06232	0.0195887	1.05126	8.06453	4.44089e-16	1.20638
Fignl2	chr15:101050191-101054399	-	4208	1	0	2.50325	1.79173	1.94979	-5.32869	4.94618e-08	0.796898	-4.10211	2.04702e-05	0.842015
Fignl1	chr11:11800287-11808962	-	8675	4	0	4.24205	3.3838	5.27177	-4.05364	2.52132e-05	0.836276	4.39122	5.63594e-06	1.19643
Nrm	chr17:35861317-35865400	+	4083	4	0	5.89144	4.34299	4.30864	-4.43063	4.69783e-06	0.775308	-4.57175	2.41837e-06	0.770324
Nrp	chr12:87442847-87444017	-	1170	1	0	4.48757	4.47628	4.4413	-0.0308212	0.487706	0.997943	-0.127739	0.449178	0.991567
Rara	chr11:98937695-98974942	+	37247	13	0	10.1574	8.67471	9.88735	-5.25069	7.57654e-08	0.867115	-0.934717	0.174967	0.975801
Rarb	chr14:16430839-16575210	-	144371	8	0	1.83615	6.62173	4.49321	20.6243	0	2.68735	13.4235	0	1.93686
Brd4	chr17:32196273-32284123	-	87850	21	0	16.694	15.5636	18.0349	-3.76163	8.44036e-05	0.936112	4.33898	7.15729e-06	1.07579
Rarg	chr15:102234939-102257483	-	22544	11	0	15.6042	24.6402	20.922	19.2532	0	1.5442	12.0251	0	1.32026
Ufm1	chr3:53853375-53863807	-	10432	6	0	10.9687	11.2971	11.3452	1.16041	0.122941	1.02744	1.34115	0.0899354	1.03146
Fbn2	chr18:58008622-58209926	-	201304	65	0	19.3702	6.44176	7.94291	-62.491	0	0.365325	-53.9483	0	0.439018
Fbn1	chr2:125300593-125506438	-	205845	66	0	309.058	311.915	364.136	2.73011	0.00316567	1.00921	51.0278	0	1.17764
Rars	chr11:35808380-35834528	-	26148	15	0	43.2886	44.6779	47.9362	1.63397	0.0511328	1.03137	5.41767	3.01908e-08	1.10494
Wnt5b	chr6:119432530-119544347	-	111817	7	0	0.591494	0.160712	0.355199	-6.14098	4.10075e-10	0.729322	-3.01592	0.00128099	0.851526
Wnt5a	chr14:28505472-28525515	+	20043	6	0	8.99389	18.8227	17.2041	29.3733	0	1.98348	25.5939	0	1.82152
Rqcd1	chr1:74506059-74530842	+	24783	8	0	13.1029	12.8591	13.9283	-0.653629	0.256675	0.98271	2.18801	0.0143343	1.05852
Crat	chr2:30400475-30415748	-	15273	14	0	12.9664	10.1092	11.3587	-9.42986	0	0.795419	-5.20991	9.4464e-08	0.884885
Pcdh9	chr14:93013699-93890669	-	876970	7	0	0.44485	0.227805	0.514501	-5.00399	2.80772e-07	0.84978	1.35382	0.0878963	1.04821
9430015G10Rik	chr4:156109997-156127263	+	17266	11	0	4.7072	4.59421	5.99698	-0.456655	0.323959	0.980202	4.90412	4.69224e-07	1.22599
Pcdh7	chr5:57718020-58132240	+	414220	4	0	9.08784	12.8472	11.2945	18.2689	0	1.37267	11.2424	0	1.21875
Scfd1	chr12:51377579-51450096	+	72517	25	0	24.0328	24.6273	27.0931	0.931251	0.175862	1.02375	4.72033	1.1773e-06	1.12225
Scfd2	chr5:74204815-74531749	-	326934	10	0	2.22281	1.40439	1.7076	-8.0042	6.66134e-16	0.746055	-4.87558	5.42448e-07	0.840137
Ipmk	chr10:71347792-71385885	+	38093	6	0	7.46151	5.30531	6.14532	-10.6273	0	0.745175	-6.33219	1.20852e-10	0.84445
Maml2	chr9:13619988-13709533	+	89545	5	0	6.95897	5.10124	6.25263	-10.0277	0	0.766586	-3.67155	0.00012054	0.911252
Maml3	chr3:51687612-52105006	-	417394	5	0	1.90999	1.11234	1.19006	-8.86534	0	0.725892	-7.95421	8.88178e-16	0.7526
Mypop	chr7:18991244-19001766	+	10522	3	0	3.36546	3.97465	4.73094	2.50442	0.00613256	1.13955	5.39865	3.3573e-08	1.31279
Maml1	chr11:50255634-50292336	-	36702	5	0	11.7403	12.0953	12.5603	1.29475	0.0977037	1.02787	2.98906	0.00139917	1.06436
Qk	chr17:10206470-10319361	-	112891	11	0	18.7206	15.5891	17.8998	-12.7075	0	0.841204	-3.25143	0.000574128	0.958374
Cml1	chr6:85910153-85915677	-	5524	2	0	1.32785	0.697347	0.956175	-3.37426	0.000370077	0.729147	-1.88526	0.0296974	0.840335
Cml3	chr6:85760630-85765744	-	5114	6	0	2.90526	0.376865	0.305572	-14.8732	0	0.352567	-15.4929	0	0.334311
Ppp2r5d	chr17:46682990-46705002	-	22012	15	0	23.9335	24.5653	26.7327	1.17268	0.120462	1.02534	5.13055	1.44446e-07	1.11227
Ppp2r5e	chr12:75450880-75596200	-	145320	14	0	10.1696	9.67587	10.2326	-1.83717	0.0330927	0.955798	0.233394	0.407728	1.00564
Ppp2r5a	chr1:191351980-191397041	-	45061	13	0	18.3899	14.2405	12.9097	-9.64605	0	0.786003	-13.1107	0	0.717369
Ppp2r5b	chr19:6227766-6235840	-	8074	14	0	10.3456	12.7482	11.9538	6.21267	2.60463e-10	1.21177	4.2745	9.57823e-06	1.14175
Ppp2r5c	chr12:110447178-110583061	+	135883	18	0	19.6797	17.3256	16.9069	-6.91849	2.2824e-12	0.886162	-8.26551	0	0.865916
Tmem184b	chr15:79360683-79403303	-	42620	13	0	23.6658	27.1404	29.6629	6.84399	3.8507e-12	1.14087	11.6433	0	1.24313
Tmem184c	chr8:77595977-77610653	-	14676	10	0	13.8996	16.096	14.894	4.96048	3.51594e-07	1.14741	2.31459	0.0103178	1.06674
1700028K03Rik	chr5:107534710-107551542	+	16832	8	0	0.702442	0.618444	0.750986	-0.996605	0.159478	0.95066	0.553858	0.289838	1.02851
Atpaf2	chr11:60400623-60417099	-	16476	8	0	8.1965	8.31357	8.71828	0.297163	0.383171	1.01273	1.32063	0.0933124	1.05674
Atpaf1	chr4:115784813-115812314	+	27501	9	0	5.09269	5.00272	4.9455	-0.326653	0.371965	0.985233	-0.540783	0.294329	0.975841
Ghitm	chr14:37120444-37135322	-	14878	10	0	62.9955	79.0193	72.7008	17.8195	0	1.25039	11.1529	0	1.15166
Hdac11	chr6:91156814-91174683	+	17869	10	0	2.318	1.83044	1.56816	-2.85928	0.00212299	0.853055	-4.57948	2.33064e-06	0.774009
Tspyl1	chr10:34282189-34284885	+	2696	1	0	23.3106	23.248	22.6861	-0.11377	0.45471	0.997427	-1.15306	0.124444	0.97431
Tspyl2	chrX:152336851-152342484	-	5633	7	0	10.2943	11.0003	11.6407	1.91973	0.0274458	1.06251	3.64145	0.000135554	1.11922
Tspyl3	chr2:153222369-153225441	-	3072	1	0	3.35807	3.2165	3.07425	-0.731397	0.232268	0.967516	-1.49564	0.0673742	0.934876
Kdelc1	chr1:44106545-44118773	-	12228	10	0	16.0431	13.6823	15.4963	-4.99142	2.9969e-07	0.861478	-1.1319	0.128838	0.967917
Ccdc171	chr4:83525544-83864670	+	339126	26	0	0.598079	0.408541	0.51988	-3.04103	0.00117885	0.881397	-1.19962	0.115144	0.951067
Kdelc2	chr9:53384022-53401867	+	17845	8	0	13.2645	12.52	12.6124	-2.11561	0.0171889	0.947805	-1.86618	0.0310083	0.954283
Ccdc174	chr6:91878052-91899848	+	21796	11	0	8.21058	6.85281	7.86184	-3.50658	0.000226955	0.852586	-0.879289	0.189622	0.962137
Ccdc175	chr12:72101291-72185029	-	83738	21	0	0.419529	0.260364	0.370171	-2.36975	0.00890003	0.887875	-0.686848	0.246089	0.965229
Ccdc176	chr12:84409067-84433780	+	24713	12	0	1.1666	0.859795	0.691624	-2.41295	0.0079121	0.858395	-3.93058	4.23697e-05	0.780775
Cars2	chr8:11514016-11550771	-	36755	15	0	5.42496	5.24151	5.42262	-0.577422	0.281827	0.971447	-0.00738858	0.497052	0.999635
Sacm1l	chr9:123529881-123592598	+	62717	20	0	18.8355	18.3511	20.373	-1.11236	0.132991	0.975579	3.46969	0.000260532	1.07751
1810058I24Rik	chr6:35252698-35262059	+	9361	5	0	29.8521	27.9279	26.3772	-2.18332	0.014506	0.937632	-4.03205	2.76462e-05	0.887369
Sqstm1	chr11:50200151-50210790	-	10639	8	0	166.231	168.538	159.281	1.34765	0.088885	1.0138	-4.15485	1.62748e-05	0.958442
Saal1	chr7:46686107-46710651	-	24544	12	0	2.691	2.55269	2.93962	-0.989648	0.161173	0.962526	1.73212	0.0416265	1.06736
Papolg	chr11:23862645-23895270	-	32625	22	0	3.16106	3.16465	3.56929	0.0208984	0.491663	1.00086	2.32835	0.00994673	1.09811
Papola	chr12:105784701-105838943	+	54242	22	0	39.3778	39.3033	43.7086	-0.134646	0.446446	0.998157	7.69424	7.10543e-15	1.10726
4930558J18Rik	chr1:57359221-57377544	-	18323	4	0	0.433876	0.372417	0.56657	-0.741344	0.229242	0.957137	1.44954	0.0735935	1.09254
Gm11974	chr11:6525590-6528760	-	3170	4	0	7.85349	9.63894	24.1389	2.48024	0.00656462	1.20167	16.9079	0	2.83944
Ppapdc1b	chr8:25720047-25724887	+	4840	7	0	20.8287	31.503	31.6302	13.5083	0	1.489	13.803	0	1.49483
LOC100504608	chr10:127032904-127041394	-	8490	3	0	1.11822	1.46499	1.92536	1.36178	0.0866341	1.16371	2.95106	0.00158344	1.38105
Wwp2	chr8:107436397-107558595	+	122198	24	0	8.72647	12.4462	10.3512	12.6235	0	1.38244	5.87018	2.17666e-09	1.16704
Wwp1	chr4:19608299-19709004	-	100705	28	0	9.5021	7.72348	8.898	-8.26112	0	0.830641	-2.73742	0.00309619	0.942478
Usp28	chr9:48985384-49042517	+	57133	24	0	3.95469	3.67073	3.39822	-1.59676	0.0551598	0.942689	-3.2145	0.000653362	0.887688
Usp25	chr16:77014068-77116780	+	102712	24	0	23.7258	20.2473	19.6288	-8.33259	0	0.859317	-9.96691	0	0.834304
Usp24	chr4:106316212-106441327	+	125115	68	0	8.73507	8.66803	10.3044	-0.395446	0.346257	0.993113	8.9319	0	1.16121
Usp22	chr11:61151780-61175059	-	23279	13	0	19.0291	21.9718	22.1084	7.31593	1.27787e-13	1.14692	7.71793	5.88418e-15	1.15375
Usp21	chr1:171281952-171287961	-	6009	13	0	8.66804	6.7608	8.43197	-5.42387	2.91612e-08	0.802727	-0.642915	0.26014	0.975583
Usp20	chr2:30982278-31022655	+	40377	25	0	3.41037	3.14211	3.65039	-1.61514	0.0531406	0.939176	1.40457	0.0800746	1.05442
4931428F04Rik	chr8:105280408-105289528	-	9120	8	0	2.04553	2.34978	1.90155	2.06612	0.0194084	1.0999	-1.04164	0.148789	0.952726
Stom	chr2:35313989-35337009	-	23020	7	0	29.1713	23.3275	23.4459	-10.2365	0	0.806313	-10.0993	0	0.810237
Parm1	chr5:91517699-91623996	+	106297	4	0	11.0396	21.9013	22.22	20.6	0	1.90216	21.3595	0	1.92864
Alas1	chr9:106233454-106247954	-	14500	11	0	20.7833	11.9066	13.3111	-19.3249	0	0.5925	-16.0364	0	0.656972
Ednra	chr8:77663028-77724452	-	61424	8	0	5.80386	1.82399	2.29698	-20.8657	0	0.415057	-17.9218	0	0.484575
Tyk2	chr9:21104067-21131275	-	27208	26	0	6.60869	4.60524	4.77875	-9.99362	0	0.736688	-9.12664	0	0.759493
Smu1	chr4:40735648-40757885	-	22237	12	0	20.8288	18.9634	19.5096	-4.04438	2.62305e-05	0.914544	-2.86558	0.00208124	0.939566
Ttyh2	chr11:114675467-114720984	+	45517	14	0	12.1254	7.8662	7.49228	-13.4038	0	0.6755	-14.8242	0	0.647012
Ttyh3	chr5:140620577-140649031	-	28454	14	0	36.4717	25.046	30.4808	-23.7933	0	0.695085	-12.0496	0	0.840122
Nfix	chr8:84707598-84800340	-	92742	12	0	36.8238	41.5357	49.1622	7.94584	8.88178e-16	1.12458	20.0581	0	1.32621
Man2c1	chr9:57130776-57142210	+	11434	26	0	14.1711	12.5353	13.1624	-4.2949	8.73845e-06	0.892179	-2.64061	0.0041379	0.933509
Fbxl20	chr11:98082553-98149616	-	67063	15	0	7.68336	8.86526	6.90064	6.438	6.05298e-11	1.13611	-4.58521	2.26761e-06	0.909861
2310057M21Rik	chr7:131342717-131362698	-	19981	6	0	3.18665	3.30204	3.6134	0.509296	0.305273	1.02756	1.85716	0.0316442	1.10193
Fbxl21	chr13:56522507-56537786	+	15279	7	0	0.393038	0.605969	0.468056	2.25314	0.0121253	1.15285	0.864325	0.193705	1.05385
Zc2hc1a	chr3:7503425-7553848	+	50423	9	0	11.5697	14.5049	10.8502	7.95693	8.88178e-16	1.23351	-2.12455	0.0168119	0.942754
Mrps33	chr6:39801806-39810936	-	9130	4	0	21.5861	20.47	19.8025	-1.33431	0.0910518	0.950581	-2.16843	0.0150632	0.921029
Bcap31	chrX:73686182-73716175	-	29993	8	0	91.4035	97.9589	93.1381	3.96568	3.65931e-05	1.07094	1.07299	0.141637	1.01877
Camk2d	chr3:126596972-126845054	+	248082	22	0	15.7779	15.1743	17.6032	-1.73185	0.0416499	0.964026	5.08918	1.79807e-07	1.10879
Nup160	chr2:90677214-90736328	+	59114	37	0	5.97848	5.4287	6.22484	-2.93378	0.0016743	0.921218	1.28224	0.0998785	1.0353
Camk2g	chr14:20734874-20794088	-	59214	21	0	21.4568	29.8707	28.3437	17.058	0	1.37467	14.325	0	1.30667
Ubxn8	chr8:33619585-33641976	-	22391	8	0	5.96185	5.30203	5.45418	-2.49463	0.00630443	0.905224	-1.92303	0.0272383	0.927078
Ubxn4	chr1:128244180-128279377	+	35197	13	0	21.8931	22.0096	23.5744	0.268726	0.39407	1.00509	3.84718	5.97433e-05	1.07344
Ubxn6	chr17:56068252-56074989	-	6737	11	0	21.5091	20.432	18.1307	-1.63995	0.0505077	0.95215	-5.33788	4.70205e-08	0.849909
Ubxn7	chr16:32332251-32393747	+	61496	11	0	4.91356	5.55986	5.0349	4.84553	6.31379e-07	1.10929	0.94247	0.172976	1.02052
Ubxn1	chr19:8871558-8875656	+	4098	10	0	62.8374	58.7565	58.3301	-2.84319	0.00223325	0.936074	-3.17363	0.000752719	0.929394
Xkr5	chr8:18932728-18950973	-	18245	8	0	0.526867	0.774618	0.906053	2.92053	0.00174718	1.16226	4.30687	8.27891e-06	1.24834
Xkr8	chr4:132724903-132732546	-	7643	3	0	1.99243	1.85391	1.40602	-1.09913	0.135856	0.953708	-4.99252	2.97978e-07	0.804034
Pmel	chr10:128706257-128720238	+	13981	11	0	0.589605	0.304962	0.277056	-3.32701	0.000438912	0.820935	-3.73445	9.40637e-05	0.803379
Grap	chr11:61653320-61672777	+	19457	5	0	3.10525	0.874154	0.407328	-10.7323	0	0.456526	-13.8643	0	0.342811
Gusb	chr5:129989020-130002828	-	13808	12	0	49.5874	29.5887	26.1063	-26.6685	0	0.60467	-32.2405	0	0.535832
Rtn4rl1	chr11:75193992-75267762	+	73770	2	0	2.65938	1.63532	1.5285	-6.80384	5.09337e-12	0.720155	-7.66139	9.21485e-15	0.690965
Rtn4rl2	chr2:84871945-84886692	-	14747	3	0	6.91453	9.64673	13.6745	5.69477	6.17709e-09	1.34521	12.7748	0	1.85412
Fbxw8	chr5:118064980-118155458	-	90478	11	0	27.4571	30.0659	31.1116	5.79793	3.35686e-09	1.09168	8.12631	2.22045e-16	1.12842
Fbxw9	chr8:85060118-85067120	+	7002	10	0	10.6051	12.5824	11.8232	4.20868	1.28435e-05	1.17038	2.66232	0.00388026	1.10496
Fbxw2	chr2:34804363-34826235	-	21872	12	0	8.00346	7.72558	7.06203	-1.26411	0.103096	0.969136	-4.41488	5.05334e-06	0.895437
Fbxw4	chr19:45578256-45660193	-	81937	9	0	5.26558	5.57656	5.3967	0.995394	0.159772	1.04963	0.427217	0.334611	1.02093
Fbxw5	chr2:25500777-25505470	+	4693	9	0	14.1542	13.093	13.679	-2.36018	0.00913298	0.929977	-1.05495	0.145724	0.968644
Fbxw7	chr3:84815576-84979198	+	163622	17	0	3.09222	3.10156	3.35172	0.0618386	0.475346	1.00228	1.69936	0.0446259	1.06341
Pard6g	chr18:80046894-80119640	+	72746	3	0	4.95037	5.14479	5.45795	0.819667	0.206203	1.03267	2.12724	0.0167002	1.0853
Pard6a	chr8:105701153-105703494	+	2341	5	0	3.19557	2.80933	3.06408	-1.42451	0.07715	0.907942	-0.47907	0.315944	0.968661
Col4a6	chrX:141165402-141474076	-	308674	45	0	0.38573	0.569679	0.672011	3.66157	0.000125339	1.13275	5.47561	2.18008e-08	1.20659
Col4a5	chrX:141475418-141689235	+	213817	53	0	16.2054	23.7244	22.3932	22.8785	0	1.43701	19.3571	0	1.35964
Col4a2	chr8:11312828-11449287	+	136459	48	0	191.447	204.275	180.578	12.3576	0	1.06666	-10.8995	0	0.943522
Col4a1	chr8:11198422-11312826	-	114404	52	0	253.952	251.791	228.372	-1.86919	0.030798	0.991524	-22.8615	0	0.899666
Smim20	chr5:53267105-53278540	+	11435	3	0	14.4033	13.7763	13.5353	-0.871962	0.191614	0.959294	-1.22311	0.110644	0.943649
Arl4c	chr1:88698225-88702191	-	3966	1	0	8.22576	11.6677	8.06818	11.5988	0	1.37308	-0.592874	0.276633	0.982919
Arl4a	chr12:40033290-40037987	-	4697	3	0	1.63577	1.28839	1.18359	-2.99788	0.00135931	0.868207	-4.006	3.08774e-05	0.828445
U2surp	chr9:95456893-95511996	-	55103	28	0	8.54384	7.66053	8.43389	-4.61407	1.97433e-06	0.907447	-0.565981	0.285703	0.98848
Pgs1	chr11:117986856-118024011	+	37155	10	0	27.0763	25.2079	27.9612	-2.96104	0.00153299	0.93345	1.37884	0.0839713	1.03151
Tubb4b	chr2:25222157-25224702	-	2545	4	0	111.241	130.916	138.348	12.0793	0	1.17529	16.5559	0	1.24151
Tubb4a	chr17:57080065-57087782	-	7717	4	0	1.95891	2.63231	2.40013	3.54104	0.000199279	1.22758	2.40592	0.00806579	1.14912
Pf4	chr5:90772434-90773383	+	949	3	0	36.9918	4.91361	4.25933	-28.8799	0	0.155655	-29.7641	0	0.138433
Plxnb2	chr15:89155548-89180788	-	25240	39	0	61.7821	58.9371	60.4548	-5.01207	2.69239e-07	0.954684	-2.34455	0.00952512	0.978859
Nars2	chr7:96951526-97064757	+	113231	14	0	1.53925	1.91309	1.8046	2.94389	0.00162055	1.14722	2.14463	0.0159911	1.1045
Fam45a	chr19:60811569-60836229	+	24660	10	0	10.2849	12.1025	12.2176	4.44768	4.34012e-06	1.16107	4.76389	9.49491e-07	1.17127
Kazn	chr4:142102389-142239401	-	137012	17	0	6.89239	2.38805	3.22129	-30.4049	0	0.42928	-23.8542	0	0.534855
Psmg4	chr13:34162976-34178172	+	15196	3	0	9.67512	7.18307	9.62245	-3.3773	0.000366009	0.766555	-0.06726	0.473187	0.995065
Psmg1	chr16:95979934-95990903	-	10969	7	0	14.546	14.5457	17.5369	-0.000499251	0.499801	0.999977	3.99702	3.20721e-05	1.19239
Psmg2	chr18:67641598-67654162	+	12564	7	0	14.6239	14.4877	14.5931	-0.196402	0.422148	0.991279	-0.0448117	0.482129	0.998025
Psmg3	chr5:139823593-139826843	-	3250	3	0	11.8153	10.6103	11.4644	-1.762	0.0390348	0.905973	-0.508013	0.305722	0.972618
Trpv4	chr5:114622153-114658421	-	36268	16	0	2.89868	1.48137	1.77345	-9.21396	0	0.636464	-7.12763	5.10481e-13	0.711381
Trpv2	chr11:62574485-62600305	+	25820	16	0	11.6904	10.0274	9.07071	-4.47513	3.81819e-06	0.868961	-7.27068	1.78857e-13	0.793572
2810002D19Rik	chr2:94406706-94411680	+	4974	2	0	1.42791	1.07412	1.96786	-2.05977	0.0197104	0.854283	2.72091	0.00325512	1.22239
BC033916	chr17:33905134-33906675	+	1541	3	0	0.366393	0.351037	0.303507	-0.123093	0.451017	0.988762	-0.526278	0.299347	0.953977
Fnta	chr8:25998721-26015601	-	16880	9	0	30.081	29.0556	31.0577	-1.38219	0.0834562	0.967009	1.3066	0.095674	1.03143
Fntb	chr12:76837466-76921412	+	83946	12	0	7.13645	7.25711	7.46766	0.384533	0.350292	1.01483	1.05756	0.145128	1.04071
Zfp472	chr17:32965830-32979211	+	13381	4	0	1.89921	1.05705	1.31868	-5.67047	7.12036e-09	0.709519	-3.7717	8.10697e-05	0.799763
Nutf2-ps1	chr8:105860659-105879337	+	18678	5	0	66.456	68.811	76.604	1.43115	0.076194	1.03491	6.05314	7.10264e-10	1.15044
Gm6402	chr17:30394824-30396180	-	1356	1	0	4.56714	4.77067	4.51251	0.586016	0.278932	1.03656	-0.161005	0.436045	0.990187
Rffl	chr11:82803818-82871210	-	67392	12	0	3.83703	2.74135	3.43239	-6.65718	1.39567e-11	0.773481	-2.35697	0.00921235	0.916347
Rhou	chr8:123653928-123663880	+	9952	3	0	17.9875	12.1431	12.5358	-14.7855	0	0.692197	-13.8043	0	0.712882
Lipt2	chr7:100159276-100160931	+	1655	2	0	2.20358	1.48944	1.29561	-3.11771	0.000911306	0.77708	-4.10185	2.04926e-05	0.716574
Tti2	chr8:31150315-31164703	+	14388	10	0	3.14326	2.82593	3.30961	-2.21284	0.0134542	0.923412	1.12552	0.130185	1.04015
Tti1	chr2:157981802-158009360	-	27558	7	0	7.15493	6.61185	7.1492	-2.14884	0.0158236	0.933405	-0.0224165	0.491058	0.999298
Lipt1	chr1:37872205-37876298	+	4093	2	0	1.68037	1.58131	1.98382	-0.516987	0.302583	0.963043	1.50771	0.0658147	1.11321
Ss18	chr18:14625628-14682914	-	57286	11	0	21.2886	21.3429	21.6536	0.110474	0.456017	1.00244	0.746974	0.22754	1.01638
Smarce1	chr11:99209047-99231017	-	21970	11	0	29.2298	26.1499	29.6749	-5.34487	4.52398e-08	0.898118	0.755534	0.224964	1.01472
Gsn	chr2:35256358-35307902	+	51544	20	0	163.769	178.233	164.372	10.1296	0	1.08778	0.434938	0.331804	1.00366
Dom3z	chr17:34837018-34839186	+	2168	8	0	6.71762	5.28477	6.26924	-3.79531	7.37301e-05	0.814341	-1.15113	0.12484	0.941901
1110004E09Rik	chr16:90925810-90934849	-	9039	7	0	7.68484	6.68492	5.99957	-2.15078	0.0157467	0.884866	-3.74591	8.98714e-05	0.805952
Mmp8	chr9:7558428-7568486	+	10058	10	0	1.74519	0.311536	0.44719	-11.8935	0	0.477757	-10.4604	0	0.527172
Mmp9	chr2:164948250-164955846	+	7596	13	0	1.81114	0.499588	0.693406	-11.6008	0	0.533444	-9.53572	0	0.602391
Mmp2	chr8:92827327-92853420	+	26093	13	0	199.412	130.38	117.995	-50.1846	0	0.655548	-60.7633	0	0.593752
Mmp3	chr9:7445821-7455974	+	10153	10	0	26.5199	3.32802	5.66094	-43.2901	0	0.157269	-37.582	0	0.242041
Gm19710	chr3:89998759-90001325	+	2566	4	0	1.24934	1.46564	1.98797	0.793145	0.213847	1.09616	2.50541	0.00611544	1.32838
Jmjd6	chr11:116837431-116843449	-	6018	6	0	14.7402	21.6766	23.6169	11.2023	0	1.44068	14.1217	0	1.56394
Jmjd7	chr2:120027482-120032604	+	5122	8	0	2.63165	2.7744	3.14121	0.545477	0.292713	1.0393	1.90223	0.0285706	1.14031
Jmjd4	chr11:59450044-59458567	+	8523	8	0	1.92445	1.88212	2.29051	-0.345665	0.364797	0.985527	2.86714	0.00207099	1.12517
Jmjd8	chr17:25829042-25831843	+	2801	9	0	31.7515	29.2261	29.4258	-3.53593	0.000203168	0.922894	-3.27955	0.000519865	0.928991
Susd2	chr10:75636618-75644008	-	7390	15	0	35.2601	22.2888	15.9734	-23.3522	0	0.642272	-37.0517	0	0.468101
Susd3	chr13:49230830-49248706	-	17876	7	0	0.805038	0.173507	0.0717152	-5.80516	3.21526e-09	0.650129	-7.14234	4.58744e-13	0.593736
Capza2	chr6:17637097-17666536	+	29439	10	0	79.5841	70.9783	74.1657	-7.47275	3.93019e-14	0.893207	-4.69628	1.32474e-06	0.932761
Capza1	chr3:104822784-104864505	-	41721	10	0	65.0594	64.976	65.9457	-0.0986017	0.460727	0.998738	1.05428	0.145877	1.01342
Radil	chr5:142484840-142551077	-	66237	15	0	0.97739	1.29842	2.00449	3.08041	0.00103358	1.16235	8.70266	0	1.51942
Dirc2	chr16:35694902-35769356	-	74454	9	0	6.4336	5.65486	5.88528	-3.61371	0.000150922	0.895241	-2.54223	0.00550745	0.926238
Dlst	chr12:85110832-85134091	+	23259	15	0	46.1564	46.6157	47.3591	0.599435	0.274441	1.00974	1.57774	0.0573131	1.0255
Mrpl54	chr10:81264721-81266926	-	2205	3	0	39.2831	46.0439	43.5387	4.23509	1.14229e-05	1.16783	2.73239	0.00314381	1.10564
Mrpl55	chr11:59202516-59206002	+	3486	4	0	9.2816	9.28795	8.5781	0.00983862	0.496075	1.00062	-1.12109	0.131124	0.931577
Mrpl50	chr4:49512596-49521083	-	8487	2	0	11.2691	10.7137	10.5872	-1.29833	0.0970878	0.954734	-1.61279	0.0533953	0.944428
Mrpl51	chr6:125192199-125194392	+	2193	3	0	20.3913	19.5272	21.1214	-1.27224	0.101643	0.959608	1.06373	0.143726	1.03413
Mrpl52	chr14:54426908-54429750	+	2842	5	0	65.185	74.5586	78.773	3.84427	6.04571e-05	1.14163	5.54437	1.47509e-08	1.2053
Mrpl53	chr6:83109107-83109932	+	825	3	0	24.9742	25.3017	26.0356	0.274833	0.391722	1.01261	0.892407	0.186087	1.04086
Rsl1	chr13:67173181-67183498	+	10317	4	0	1.05808	0.799265	1.65616	-2.05436	0.0199703	0.874245	3.96036	3.74189e-05	1.2906
AW209491	chr13:14630244-14638202	+	7958	4	0	3.55326	4.23815	4.61304	2.63553	0.00420026	1.15042	4.02337	2.8686e-05	1.23275
Nfyc	chr4:120757434-120831579	-	74145	11	0	14.3305	11.7252	14.661	-5.60558	1.03777e-08	0.830055	0.679648	0.248364	1.02155
Nfyb	chr10:82748699-82764141	-	15442	8	0	6.59749	7.48328	8.76918	2.84837	0.00219716	1.11659	6.75064	7.35956e-12	1.28584
Nfya	chr17:48386884-48409820	-	22936	10	0	12.0375	9.36192	11.6981	-8.42768	0	0.794781	-1.02322	0.153102	0.973972
4930427A07Rik	chr12:113156420-113165458	+	9038	8	0	2.84307	3.12757	5.09764	1.61102	0.0535873	1.07403	11.1809	0	1.58666
Il1f10	chr2:24291195-24293820	+	2625	4	0	9.9096	3.86129	1.32054	-9.06375	0	0.445598	-14.3187	0	0.212706
Gpr116	chr17:43389465-43459557	+	70092	21	0	7.28478	1.22941	1.45431	-46.0609	0	0.269097	-43.8946	0	0.296244
Skil	chr3:31095057-31122923	+	27866	12	0	5.78281	11.2231	10.7237	26.438	0	1.80207	24.6649	0	1.72844
Gabpb2	chr3:95181765-95217942	-	36177	10	0	6.35492	5.10783	4.97698	-8.21091	1.11022e-16	0.830441	-9.19888	0	0.81265
Gabpb1	chr2:126628906-126676337	-	47431	14	0	3.55081	3.44496	3.84379	-0.71858	0.2362	0.97674	1.9521	0.0254634	1.06438
Thrb	chr14:17660959-18038088	+	377129	11	0	1.6121	0.523266	0.649069	-14.4713	0	0.583157	-12.4957	0	0.631319
Thra	chr11:98741872-98765111	+	23239	9	0	31.7983	22.5082	22.8983	-14.2958	0	0.716749	-13.7502	0	0.728644
Vasn	chr16:4639944-4651166	+	11222	2	0	47.0164	45.6318	46.7036	-1.94164	0.0260902	0.971163	-0.440066	0.329944	0.993485
Eri2	chr7:119783825-119794058	-	10233	9	0	3.47365	3.07588	4.34084	-2.21996	0.0132106	0.911085	4.47002	3.9106e-06	1.19384
Eri3	chr4:117550493-117674281	+	123788	9	0	31.3232	31.1626	31.1386	-0.192521	0.423667	0.995034	-0.223404	0.411611	0.994291
Eri1	chr8:35465264-35495533	-	30269	7	0	6.8369	5.53161	6.52319	-6.31844	1.32106e-10	0.833443	-1.47326	0.07034	0.95997
A530054K11Rik	chr13:67617000-67637753	-	20753	4	0	1.98996	1.51109	1.80322	-4.40578	5.2702e-06	0.839841	-1.66385	0.0480714	0.937545
Vasp	chr7:19256929-19271854	-	14925	13	0	50.3915	54.178	55.442	4.1973	1.35058e-05	1.07368	5.6177	9.67582e-09	1.09827
Chd1l	chr3:97560747-97610190	-	49443	23	0	3.05395	2.54969	2.93719	-2.78496	0.00267668	0.875611	-0.628943	0.264693	0.971197
Slc35c2	chr2:165276521-165287838	-	11317	17	0	10.6454	10.6979	10.5202	0.124537	0.450445	1.0045	-0.301446	0.381537	0.989247
Slc35c1	chr2:92452764-92460518	-	7754	4	0	5.14068	4.55438	5.05829	-2.56798	0.00511461	0.904522	-0.354909	0.361329	0.986582
Ss18l1	chr2:180042482-180070201	+	27719	11	0	1.36704	1.39268	1.24958	0.243825	0.403683	1.01083	-1.15733	0.123569	0.950379
1110057K04Rik	chr12:8208106-8285759	+	77653	11	0	10.245	10.405	10.1661	0.467036	0.320237	1.01423	-0.23401	0.407488	0.992977
Mafg	chr11:120628350-120633547	-	5197	3	0	13.0927	12.7558	11.5856	-0.640546	0.260909	0.976095	-2.9589	0.00154368	0.893058
Cyp4a12b	chr4:115411623-115439034	+	27411	12	0	0.475388	0.600985	0.900294	1.41454	0.078602	1.08513	4.27758	9.44685e-06	1.288
Tesk2	chr4:116720954-116804248	+	83294	11	0	2.99232	2.97776	2.62752	-0.0784316	0.468742	0.996352	-2.04319	0.020517	0.908625
Actn3	chr19:4861215-4877909	-	16694	21	0	1.59135	2.30298	1.59526	4.62392	1.88277e-06	1.27462	0.0283265	0.488701	1.00151
Rb1	chr14:73195501-73325791	-	130290	27	0	4.88942	4.95501	5.14599	0.339686	0.367046	1.01114	1.32832	0.0920367	1.04356
Purb	chr11:6467598-6476076	-	8478	1	0	10.8813	10.4141	11.4705	-2.22803	0.0129394	0.960679	2.7676	0.00282357	1.04959
Pura	chr18:36281161-36288244	+	7083	2	0	7.02068	7.85601	8.25993	2.06994	0.0192289	1.10415	3.05941	0.00110886	1.15451
Purg	chr8:33386324-33417469	+	31145	3	0	2.26142	2.32824	2.32822	0.342986	0.365805	1.02049	0.346042	0.364656	1.02048
Ufsp1	chr5:137294668-137295664	+	996	1	0	1.02258	1.33897	1.89727	1.55119	0.0604281	1.15643	3.8977	4.85562e-05	1.43246
Ufsp2	chr8:45975527-45996956	+	21429	12	0	22.0976	21.8263	22.1567	-0.395857	0.346105	0.988256	0.0867075	0.465452	1.00256
Rftn2	chr1:55170159-55226782	-	56623	9	0	5.09223	4.68494	5.50726	-1.88782	0.0295251	0.933146	1.86401	0.03116	1.06812
Rftn1	chr17:49993306-50190497	-	197191	10	0	16.6678	35.2153	25.3407	32.487	0	2.04978	17.0875	0	1.49088
Uqcrc1	chr9:108936647-108949641	+	12994	13	0	63.626	60.4681	66.125	-2.75744	0.00291277	0.951135	2.15312	0.0156548	1.03867
Naa60	chr16:3884618-3904781	+	20163	7	0	18.9482	16.8163	18.0736	-4.19697	1.35253e-05	0.893129	-1.70709	0.043903	0.956153
Lsm11	chr11:45928268-45944935	-	16667	4	0	1.73345	2.19002	2.00566	4.42095	4.91332e-06	1.16703	2.72744	0.0031914	1.09959
Mustn1	chr14:30879256-30881610	+	2354	3	0	27.9677	45.5006	20.6905	16.7548	0	1.60526	-8.63652	0	0.748782
Acsm3	chr7:119760922-119784896	+	23974	19	0	0.553124	0.624788	0.823545	0.843327	0.199523	1.04614	2.97279	0.00147554	1.17411
Ostm1	chr10:42678915-42702462	+	23547	6	0	13.2306	13.9689	13.5975	1.8554	0.0317695	1.05188	0.937099	0.174354	1.02578
Ctla2b	chr13:60895350-60897447	-	2097	6	0	9.97088	4.44735	1.90392	-11.8066	0	0.496528	-19.0985	0	0.264694
Kif1b	chr4:149176320-149307698	-	131378	48	0	9.41541	10.5653	10.6317	7.48834	3.4861e-14	1.1104	7.98399	6.66134e-16	1.11678
Kif1c	chr11:70700547-70731970	+	31423	23	0	36.7194	40.9352	38.9809	9.39984	0	1.11177	5.15612	1.26061e-07	1.05996
Mitd1	chr1:37878889-37890411	-	11522	7	0	7.46642	5.00293	6.66477	-5.85308	2.41276e-09	0.709028	-1.8027	0.0357178	0.905315
Cage1	chr13:38006051-38036937	-	30886	13	0	0.418172	0.433295	0.472218	0.209345	0.41709	1.01066	0.738482	0.230111	1.03811
Unc119b	chr5:115122565-115134975	-	12410	5	0	12.2137	13.0808	13.6205	2.48637	0.00645274	1.06563	4.02921	2.79823e-05	1.10647
Rgs4	chr1:169741476-169747642	-	6166	5	0	5.2803	8.91927	4.18201	12.4912	0	1.57943	-4.66855	1.51663e-06	0.825121
Rgs5	chr1:169655500-169693526	+	38026	5	0	4.61395	1.05974	1.32107	-15.2372	0	0.366897	-13.8513	0	0.413448
Rgs1	chr1:144244668-144249104	-	4436	5	0	3.72773	0.316423	0.141759	-14.877	0	0.278447	-16.0086	0	0.241502
Rgs2	chr1:143999337-144004149	-	4812	5	0	4.79663	1.12415	0.957991	-19.8764	0	0.366445	-21.1451	0	0.337781
Rgs3	chr4:62559846-62703019	+	143173	27	0	10.5454	8.4388	8.48921	-9.88086	0	0.817536	-9.71	0	0.821903
Rgs8	chr1:153653036-153697665	+	44629	7	0	0.483909	0.318391	0.296051	-3.36936	0.00037671	0.888458	-3.90645	4.68305e-05	0.873404
Pde6d	chr1:86543014-86582501	-	39487	5	0	18.6892	19.2632	19.6918	0.735681	0.230962	1.02915	1.28975	0.0985691	1.05092
Lgals9	chr11:78962978-78984924	-	21946	11	0	77.3602	60.0319	66.7102	-14.0831	0	0.778864	-8.52087	0	0.864088
Lgals8	chr13:12439414-12461738	-	22324	11	0	25.4065	18.2617	20.4381	-14.1219	0	0.729433	-9.65847	0	0.811851
Fosl1	chr19:5447697-5455938	+	8241	4	0	8.26572	14.471	15.0754	12.8152	0	1.66971	14.0421	0	1.73493
Fosl2	chr5:32136471-32157839	+	21368	4	0	61.3493	64.8554	67.8747	5.71054	5.63088e-09	1.05623	10.6025	0	1.10466
Lgals3	chr14:47373859-47386167	+	12308	7	0	251.531	54.0469	42.0647	-101.734	0	0.217981	-110.432	0	0.170532
Lgals1	chr15:78926724-78930465	+	3741	4	0	1195.46	1732.82	1600.51	67.0682	0	1.44913	52.2918	0	1.33854
Lgals6	chr7:28834181-28841633	+	7452	9	0	1.59182	0.872823	0.852432	-3.29229	0.000496876	0.722589	-3.42173	0.000311115	0.714721
Lgals4	chr7:28833793-28841703	+	7910	10	0	1.27013	0.748798	0.71883	-3.33245	0.000430428	0.77035	-3.57445	0.000175481	0.757149
Rbm12	chr2:156094881-156111965	-	17084	4	0	9.35172	8.18728	8.49894	-4.072	2.33059e-05	0.887512	-2.98132	0.00143503	0.91762
Rbm10	chrX:20617502-20650905	+	33403	27	0	9.80113	8.84817	9.48367	-3.2167	0.000648378	0.911772	-1.06299	0.143893	0.970608
Rbm17	chr2:11585438-11603199	-	17761	12	0	42.212	40.391	43.4626	-1.8756	0.030355	0.95786	1.27625	0.100934	1.02894
Rbm15	chr3:107326109-107333289	-	7180	2	0	4.02999	3.53267	4.12297	-2.47243	0.00670984	0.90113	0.44906	0.326694	1.01848
Rbm14	chr19:4800924-4811634	-	10710	3	0	11.77	11.3676	14.2511	-1.05962	0.144658	0.96849	6.21773	2.52207e-10	1.19429
Rbm18	chr2:36116078-36136704	-	20626	8	0	14.9848	14.6698	15.4873	-0.69771	0.242679	0.980297	1.10819	0.133891	1.03144
Lgalsl	chr11:20823354-20831108	-	7754	5	0	41.1708	54.7728	59.2664	19.9878	0	1.32254	26.2627	0	1.4291
Tcp11l1	chr2:104679979-104712162	-	32183	10	0	1.79498	1.90994	1.88603	0.845631	0.198879	1.04113	0.678243	0.248809	1.03258
Tcp11l2	chr10:84576946-84614355	+	37409	10	0	14.6116	8.18722	6.25422	-15.7848	0	0.588487	-21.6012	0	0.464669
Gfpt1	chr6:87042845-87092207	+	49362	19	0	14.6744	19.4377	21.7407	15.3901	0	1.3039	22.3295	0	1.45082
Gfpt2	chr11:49794154-49838620	+	44466	19	0	23.2971	31.226	30.1484	14.0073	0	1.32633	12.3528	0	1.28198
Ch25h	chr19:34473783-34475135	-	1352	1	0	8.96966	5.08725	7.84723	-9.11759	0	0.610578	-2.42674	0.0076175	0.887416
Prtn3	chr10:79879666-79883172	+	3506	5	0	2.33099	1.13723	0.722351	-4.78306	8.63224e-07	0.641619	-6.9085	2.44915e-12	0.517068
Las1l	chrX:95935312-95956959	-	21647	13	0	11.5819	12.6329	14.9212	2.60066	0.00465222	1.08353	7.97475	7.77156e-16	1.26541
A130077B15Rik	chr10:122565022-122569891	-	4869	3	0	2.41281	1.6186	1.72914	-4.77746	8.87617e-07	0.767287	-4.08735	2.18164e-05	0.799674
Gpr137	chr19:6938069-6942450	-	4381	13	0	7.82371	7.09765	6.82959	-2.36362	0.0090488	0.917714	-3.29404	0.000493792	0.887335
Gpr133	chr5:129096749-129204599	+	107850	26	0	37.98	73.2607	56.6022	57.3115	0	1.9051	33.1943	0	1.47774
Esyt1	chr10:128510249-128525859	-	15610	31	0	71.0969	62.5806	54.2329	-10.6916	0	0.881876	-22.0498	0	0.766092
Esyt2	chr12:116281221-116373098	+	91877	22	0	33.5152	49.6455	47.7175	31.4226	0	1.46734	28.2979	0	1.41148
9330159M07Rik	chr9:88841797-88858870	-	17073	6	0	0.731476	0.556559	0.458606	-1.95712	0.0251669	0.898978	-3.2009	0.000684997	0.842406
1700048O20Rik	chr9:121937274-121947016	+	9742	5	0	1.97395	2.20901	2.14657	1.18016	0.118968	1.07904	0.881665	0.188979	1.05805
Mad2l1bp	chr17:46147384-46153551	-	6167	3	0	7.58276	7.74887	7.87642	0.361531	0.358851	1.01935	0.642401	0.260306	1.03422
Cmklr1	chr5:113612354-113650390	-	38036	3	0	2.87146	1.34643	2.85734	-9.49038	0	0.606084	-0.075865	0.469763	0.996354
B3galtl	chr5:149678256-149762599	+	84343	15	0	5.12189	4.33004	4.82476	-4.15118	1.65385e-05	0.870652	-1.53128	0.0628496	0.951465
Tagap	chr17:7925999-7934897	+	8898	10	0	1.18086	0.924887	1.04054	-2.34003	0.00964121	0.882627	-1.25905	0.104006	0.935659
Hmg20a	chr9:56418845-56496936	+	78091	10	0	9.92017	8.93988	9.29884	-3.21113	0.00066108	0.910232	-2.03374	0.0209891	0.943103
Hmg20b	chr10:81346045-81350457	-	4412	14	0	16.0554	15.7826	15.9304	-0.470582	0.318969	0.984006	-0.217071	0.414076	0.992672
Thoc3	chr13:54458836-54468840	-	10004	6	0	10.4347	10.6972	11.8907	0.658062	0.255249	1.02296	3.58419	0.000169061	1.12733
Thoc2	chrX:41794993-41911901	-	116908	39	0	11.6194	10.2353	10.7573	-6.17885	3.22855e-10	0.890319	-3.83621	6.24744e-05	0.931683
Thoc1	chr18:9958179-9995484	+	37305	21	0	9.66211	9.03863	9.75736	-2.13975	0.0161875	0.941523	0.323649	0.373102	1.00893
Thoc7	chr14:13949013-13961225	-	12212	9	0	31.4321	33.3691	33.2984	1.94784	0.0257173	1.05972	1.89546	0.0290155	1.05754
Thoc6	chr17:23668618-23673770	-	5152	13	0	11.0662	10.9609	11.8286	-0.202767	0.419659	0.991276	1.45363	0.0730238	1.06318
Thoc5	chr11:4895342-4928865	+	33523	20	0	12.979	11.6759	13.5085	-2.96613	0.00150784	0.90678	1.17296	0.120406	1.03788
B3galt4	chr17:33949911-33951488	-	1577	1	0	1.2593	1.02666	1.32598	-1.46131	0.0719656	0.897028	0.397184	0.345616	1.02952
Dsel	chr1:111858701-111864918	-	6217	2	0	9.72772	9.55763	8.8452	-0.7027	0.241121	0.984145	-3.7487	8.88778e-05	0.917735
B3galt6	chr4:155989465-155992678	-	3213	1	0	2.2942	1.87942	1.84277	-2.75217	0.00296005	0.874089	-3.03337	0.0012092	0.862962
Acaca	chr11:84195437-84401651	+	206214	54	0	10.0036	8.17188	10.1379	-9.7656	0	0.833532	0.685486	0.246519	1.0122
B3galt1	chr2:68104671-68122882	+	18211	2	0	1.37309	1.63999	1.38554	2.65339	0.00398442	1.11247	0.130569	0.448058	1.00524
Acacb	chr5:114165517-114250758	+	85241	52	0	1.05528	0.891347	0.851099	-2.58797	0.00482716	0.920239	-3.28439	0.000511022	0.900656
Wnk3	chrX:151198077-151320192	+	122115	23	0	0.327367	0.589383	0.661289	6.65483	1.41813e-11	1.1974	8.26362	0	1.25157
Wnk1	chr6:119923968-120038655	-	114687	30	0	26.4073	29.1199	29.4328	9.54816	0	1.09897	10.7215	0	1.11039
Wnk4	chr11:101260566-101277409	+	16843	19	0	0.564478	0.762339	0.755017	2.64079	0.00413565	1.12647	2.57689	0.00498464	1.12179
Pcbp3	chr10:76761853-76961947	-	200094	16	0	5.463	3.89147	4.35323	-5.73359	4.91626e-09	0.756842	-3.98296	3.40314e-05	0.828289
Spop	chr11:95414082-95493410	+	79328	11	0	53.8718	59.716	54.1989	7.03263	1.01341e-12	1.10651	0.407406	0.341855	1.00596
Plcxd2	chr16:45959260-46010413	-	51153	4	0	2.23344	3.38859	4.75966	9.95708	0	1.35725	19.7447	0	1.78128
Plcxd1	chr5:110099968-110105952	+	5984	10	0	3.05739	2.2052	2.47459	-5.29336	6.00441e-08	0.789966	-3.55821	0.000186697	0.856361
Gm15408	chr5:149006961-149012776	+	5815	4	0	0.839648	0.537157	0.668073	-2.29144	0.0109689	0.835571	-1.2511	0.105449	0.906735
Gm15401	chr6:72629287-72637717	+	8430	7	0	1.04407	0.841412	0.961474	-1.38023	0.0837577	0.900854	-0.54997	0.29117	0.95959
Sfpi1	chr2:91096796-91115756	+	18960	5	0	16.4011	1.60295	1.0617	-30.6163	0	0.149586	-32.2739	0	0.118481
Pum1	chr4:130663358-130781565	+	118207	24	0	17.3928	17.0939	19.2173	-0.889739	0.186803	0.983752	5.32059	5.17157e-08	1.0992
Mertk	chr2:128698996-128802188	+	103192	19	0	2.66633	0.681987	0.70768	-15.5199	0	0.458766	-15.3177	0	0.465774
Snx17	chr5:31193303-31198900	+	5597	15	0	41.3005	37.7	39.5975	-4.26633	9.93559e-06	0.914884	-2.0116	0.0221311	0.959742
Snx16	chr3:10417816-10440124	-	22308	8	0	2.75968	2.56543	2.80258	-1.03655	0.149972	0.948335	0.226018	0.410594	1.01141
Snx15	chr19:6119403-6128215	-	8812	8	0	11.2885	9.86817	8.32972	-2.89816	0.00187681	0.884419	-6.32227	1.28877e-10	0.759225
Snx14	chr9:88376746-88438951	-	62205	28	0	10.7414	10.6723	10.9834	-0.199028	0.421121	0.994116	0.698459	0.242445	1.02061
Snx13	chr12:35047188-35147477	+	100289	26	0	9.32907	9.68971	8.61022	1.55912	0.0594836	1.03492	-3.22938	0.000620297	0.930405
Snx12	chrX:101097785-101222563	-	124778	8	0	20.0089	19.1041	19.7557	-1.874	0.0304653	0.956933	-0.524752	0.299878	0.987948
Snx11	chr11:96767548-96777555	-	10007	9	0	6.26243	6.21334	6.97146	-0.168736	0.433002	0.993241	2.38811	0.00846775	1.09763
Snx10	chr6:51523902-51590670	+	66768	9	0	12.8718	11.5098	13.8259	-3.42589	0.000306394	0.901815	2.31347	0.0103484	1.06878
Snx19	chr9:30427328-30466726	+	39398	11	0	11.1502	10.8656	11.5942	-1.07913	0.140264	0.976575	1.6713	0.0473316	1.03654
Snx18	chr13:113592178-113618564	-	26386	2	0	17.8059	22.8964	25.1732	12.7039	0	1.27068	18.078	0	1.39176
Gxylt1	chr15:93239741-93275084	-	35343	8	0	8.01033	7.1738	8.21094	-4.14859	1.67262e-05	0.907159	0.970976	0.16578	1.02226
Gxylt2	chr6:100704733-100805081	+	100348	7	0	1.44837	1.46332	3.45305	0.0894915	0.464346	1.00611	9.3372	0	1.81878
Lhx6	chr2:36081952-36105408	-	23456	11	0	1.01774	0.21881	0.342895	-10.3181	0	0.604048	-8.33755	0	0.665546
Lhx8	chr3:154306293-154330560	-	24267	9	0	7.5312	3.4416	2.74092	-13.1545	0	0.52063	-16.0142	0	0.438499
Gstz1	chr12:87147164-87164723	+	17559	11	0	9.53468	8.4005	8.03821	-2.93974	0.00164244	0.892339	-3.95202	3.87479e-05	0.857949
C530008M17Rik	chr5:76840598-76873554	+	32956	9	0	1.52484	1.71095	1.85232	2.04327	0.0205131	1.07372	3.55341	0.000190132	1.1297
Zfp503	chr14:21983961-21989601	-	5640	3	0	26.7723	20.3948	23.0767	-14.4185	0	0.770366	-8.19247	1.11022e-16	0.866933
Dcps	chr9:35124413-35175987	-	51574	6	0	14.4138	12.1654	12.8611	-3.60354	0.000156959	0.854128	-2.47721	0.00662072	0.899266
Clec14a	chr12:58264719-58269258	-	4539	1	0	4.14996	0.903678	0.887055	-23.3611	0	0.369649	-23.5962	0	0.366421
1700096K18Rik	chr5:25530017-25531466	+	1449	1	0	0.735868	0.669304	0.67022	-0.510977	0.304684	0.961654	-0.50817	0.305667	0.962182
Lrpprc	chr17:84705246-84790786	-	85540	38	0	9.96575	9.71487	10.7382	-0.918774	0.179107	0.977121	2.78301	0.00269286	1.07044
Gapdhs	chr7:30729886-30739356	-	9470	11	0	0.584458	0.551649	0.518233	-0.266998	0.394735	0.979293	-0.551877	0.290516	0.958203
Pink1	chr4:138313409-138326296	-	12887	8	0	24.9864	16.0095	14.9922	-16.3239	0	0.654554	-18.5341	0	0.615408
Gpbp1	chr13:111425679-111490041	-	64362	13	0	20.7002	19.4198	20.7757	-2.90885	0.00181379	0.940995	0.170173	0.432437	1.00348
Dcp2	chr18:44380499-44424969	+	44470	11	0	6.42829	5.10985	5.85116	-8.63063	0	0.822512	-3.69222	0.000111152	0.922307
Tnf	chr17:35199366-35202007	-	2641	4	0	0.810152	0.268785	0.456236	-5.08273	1.86025e-07	0.700927	-3.08214	0.0010276	0.804483
Tnc	chr4:63959784-64047015	-	87231	26	0	195.272	253.231	300.527	55.0993	0	1.2953	96.1751	0	1.53627
Sap130	chr18:31634382-31723061	+	88679	21	0	12.5473	12.0896	13.3204	-1.39659	0.0812683	0.966212	2.32279	0.0100953	1.05706
Nos2	chr11:78920858-78960124	+	39266	27	0	0.968726	0.893592	0.728598	-0.83132	0.202896	0.961836	-2.807	0.00250023	0.878029
Nos3	chr5:24364818-24384474	+	19656	26	0	2.13068	0.255137	0.471172	-18.7418	0	0.400915	-15.9146	0	0.46992
Lcp2	chr11:34047200-34092280	+	45080	21	0	4.67874	0.539956	0.506826	-25.2003	0	0.271179	-25.5308	0	0.265345
Lcp1	chr14:75131122-75230842	+	99720	18	0	58.4426	7.09256	5.40614	-100.423	0	0.136141	-105.283	0	0.10777
Nfkbib	chr7:28758250-28766524	-	8274	7	0	6.49801	5.59587	6.81007	-2.73549	0.00311436	0.879682	0.909793	0.181466	1.04162
Nfkbia	chr12:55489408-55492647	-	3239	6	0	19.3488	12.6573	19.3253	-11.249	0	0.671163	-0.0362274	0.485551	0.998845
Chuk	chr19:44073333-44107477	-	34144	22	0	13.6541	15.4127	16.251	4.60961	2.01713e-06	1.12001	6.77628	6.16551e-12	1.17722
Nfkbid	chr7:30423303-30428746	+	5443	11	0	0.631157	0.273124	0.26989	-4.04568	2.60854e-05	0.780504	-4.11212	1.96021e-05	0.778521
Nfkbie	chr17:45555715-45563168	+	7453	6	0	3.24039	1.96388	4.06679	-6.59136	2.17912e-11	0.698965	3.62818	0.000142713	1.19489
Nfkbiz	chr16:55811376-55838641	-	27265	15	0	5.17707	8.35924	6.76321	12.8488	0	1.51516	6.89493	2.69451e-12	1.25678
Yif1b	chr7:29238322-29247532	+	9210	9	0	30.4217	36.8685	38.1647	6.34768	1.09292e-10	1.20517	7.62749	1.19904e-14	1.24642
Yif1a	chr19:5088537-5092879	+	4342	8	0	29.6173	31.0175	29.4461	1.66012	0.0484449	1.04573	-0.207546	0.417792	0.994409
Hhipl1	chr12:108306269-108328300	+	22031	9	0	6.81993	12.5311	10.4923	15.8005	0	1.73034	10.8672	0	1.46961
Bre	chr5:31698049-32084739	+	386690	15	0	24.3012	22.4891	20.4936	-2.41967	0.0077674	0.928378	-5.24147	7.9652e-08	0.84951
Dennd6b	chr15:89182212-89196474	-	14262	20	0	0.548539	0.460393	0.536464	-1.42492	0.0770897	0.943078	-0.189825	0.424723	0.992202
Dennd6a	chr14:26579549-26632099	+	52550	21	0	5.43421	3.61979	3.41193	-10.6353	0	0.718005	-12.0794	0	0.685698
Csde1	chr3:103020545-103058189	+	37644	20	0	79.0411	83.9442	84.3615	5.94818	1.35569e-09	1.06126	6.50704	3.83239e-11	1.06647
Mpdu1	chr11:69656703-69662642	-	5939	7	0	23.4548	17.6104	16.306	-7.90867	1.33227e-15	0.761014	-9.90776	0	0.707674
Ybx1	chr4:119277326-119294513	-	17187	8	0	172.427	213.188	200.757	23.2047	0	1.23503	16.5592	0	1.16335
5730559C18Rik	chr1:136213521-136234280	-	20759	10	0	0.313469	0.907773	0.93954	7.02878	1.04172e-12	1.45247	7.40953	6.33937e-14	1.47665
Tnip2	chr5:34496095-34513979	-	17884	6	0	9.13012	7.46047	6.98806	-4.34665	6.91167e-06	0.83518	-5.70388	5.8555e-09	0.788545
Tnip3	chr6:65590397-65634040	+	43643	8	0	1.13698	0.188566	0.120603	-12.1501	0	0.55619	-13.4008	0	0.524386
Tnip1	chr11:54910786-54962940	-	52154	21	0	18.0906	15.3455	16.5195	-6.26806	1.82785e-10	0.85621	-3.55584	0.000188386	0.917705
Bcl2l1	chr2:152780667-152831682	-	51015	3	0	18.3922	15.7312	18.8736	-5.30376	5.67215e-08	0.86278	0.925977	0.177229	1.02482
Bcl2l2	chr14:54883424-54888234	+	4810	4	0	14.9639	18.5846	17.9636	8.78138	0	1.22681	7.41774	5.9508e-14	1.18791
Fxyd1	chr7:31051677-31055656	-	3979	10	0	37.5687	9.42119	11.6349	-26.3007	0	0.270198	-23.7705	0	0.327595
Fgfr2	chr7:130162450-130266808	-	104358	19	0	3.38172	1.36854	2.36974	-16.1903	0	0.540551	-7.43825	5.10703e-14	0.769046
Fgfr1	chr8:25518771-25575714	+	56943	19	0	51.581	55.478	58.1006	6.36836	9.55287e-11	1.07411	10.6263	0	1.12399
Mxd4	chr5:34176579-34187710	-	11131	6	0	53.0766	42.6766	43.3693	-8.72803	0	0.80768	-8.18371	1.11022e-16	0.82049
Mxd3	chr13:55325167-55329730	-	4563	6	0	11.5262	12.3102	14.4282	1.38277	0.0833674	1.06259	4.9519	3.6746e-07	1.23167
Mxd1	chr6:86647044-86669159	-	22115	6	0	1.8286	1.56296	1.73065	-2.35468	0.00926923	0.906087	-0.85474	0.196348	0.965372
Dolk	chr2:30284228-30286354	-	2126	1	0	9.15673	7.72408	8.56183	-3.84452	6.03939e-05	0.858946	-1.57139	0.0580464	0.941428
Trmt6	chr2:132804214-132816054	-	11840	11	0	8.25317	8.40505	8.58091	0.472209	0.318389	1.01641	1.023	0.153153	1.03542
Nr2c1	chr10:94147930-94197214	+	49284	14	0	4.12415	3.88933	3.89467	-1.22657	0.109993	0.954174	-1.20891	0.113348	0.955216
9530027J09Rik	chrX:48276791-48285426	-	8635	4	0	2.60237	2.68396	3.02249	0.347945	0.363941	1.02265	1.75322	0.0397825	1.11662
Arl9	chr5:77004054-77009478	+	5424	4	0	0.219283	0.161805	0.940139	-0.446606	0.32758	0.95286	3.24019	0.000597246	1.59121
Iars2	chr1:185286661-185329401	-	42740	23	0	17.9698	18.5056	18.9631	1.26127	0.103606	1.02824	2.34516	0.00950945	1.05236
Arl1	chr10:88731413-88743202	+	11789	6	0	121.49	127.289	129.761	2.54909	0.0054003	1.04734	3.65192	0.000130141	1.06753
Arl3	chr19:46531108-46573085	-	41977	6	0	24.2051	23.5346	25.33	-0.664937	0.253045	0.973398	1.10514	0.134549	1.04463
Arl2	chr19:6134388-6141137	-	6749	5	0	24.9809	27.9786	26.7569	2.9006	0.00186226	1.11538	1.75531	0.0396029	1.06836
Arl6	chr16:59613320-59639339	-	26019	8	0	5.94784	4.81117	4.14601	-3.20551	0.000674111	0.836399	-5.28837	6.17045e-08	0.740663
Clip3	chr7:30291752-30308367	+	16615	14	0	22.8359	27.105	25.7651	8.28791	0	1.1791	5.82149	2.91619e-09	1.12289
Clip2	chr5:134489385-134552434	-	63049	17	0	15.1783	15.7711	16.371	1.79935	0.0359813	1.03664	3.61933	0.000147681	1.07372
Clip1	chr5:123579069-123684291	-	105222	24	0	19.1597	18.5077	22.0294	-1.70907	0.0437193	0.967659	7.25942	1.944e-13	1.14235
Clip4	chr17:71769690-71864210	+	94520	22	0	1.7061	0.788334	0.905332	-9.96064	0	0.660852	-8.54391	0	0.704088
Sepp1	chr15:3270766-3280508	+	9742	8	0	164.787	40.4533	41.4214	-98.0882	0	0.250039	-97.4473	0	0.255878
Triobp	chr15:78947723-79005869	+	58146	28	0	7.33969	14.5479	12.3484	32.3061	0	1.86433	23.9539	0	1.60059
Nlrc5	chr8:94472762-94527272	+	54510	49	0	0.852953	0.252647	0.320785	-11.4159	0	0.676028	-9.86455	0	0.7128
Nlrc3	chr16:3946932-3976632	-	29700	18	0	0.593081	0.270327	0.483993	-5.31673	5.28231e-08	0.797403	-1.61885	0.0527394	0.931524
Vbp1	chrX:75514296-75534946	+	20650	6	0	23.725	24.2662	25.6204	0.747021	0.227525	1.02189	2.60381	0.00460967	1.07666
Msantd4	chr9:4383536-4386869	+	3333	2	0	14.8753	17.1962	15.9043	5.12092	1.52026e-07	1.1462	2.33999	0.00964206	1.06481
Gnb2	chr5:137528128-137533229	-	5101	10	0	143.575	144.11	144.428	0.299372	0.382328	1.0037	0.481152	0.315204	1.0059
Msantd2	chr9:37489320-37524150	+	34830	4	0	3.54941	3.00046	3.4128	-2.45492	0.00704588	0.879337	-0.597565	0.275065	0.969973
Msantd3	chr4:48539945-48561920	+	21975	5	0	6.40014	6.98536	7.20688	1.63957	0.0505472	1.07908	2.26317	0.0118125	1.10902
Car5b	chrX:163976821-164028010	-	51189	8	0	1.56983	1.12718	1.07317	-3.78737	7.61254e-05	0.827751	-4.32532	7.61563e-06	0.806735
Dhfr	chr13:92354782-92389053	+	34271	6	0	2.53395	1.81436	2.88048	-6.00517	9.5565e-10	0.79638	2.61242	0.00449516	1.09806
Ddx23	chr15:98645506-98662889	-	17383	17	0	29.5726	28.2513	29.4954	-2.20326	0.0137884	0.956779	-0.128596	0.448839	0.997473
Ddx21	chr10:62580246-62602298	-	22052	15	0	27.7339	29.4389	35.5668	3.71052	0.000103416	1.05934	16.3554	0	1.2726
Ddx20	chr3:105678461-105687571	-	9110	11	0	6.61769	5.65388	6.82764	-3.42472	0.000307717	0.873477	0.718829	0.236123	1.02756
Ddx27	chr2:167015312-167034945	+	19633	21	0	15.6266	14.0754	15.641	-3.46406	0.000266048	0.906709	0.0316865	0.487361	1.00087
Ddx24	chr12:103407975-103425867	-	17892	11	0	31.9677	27.4034	29.3857	-7.9586	8.88178e-16	0.861551	-4.46637	3.97786e-06	0.921682
Ddx28	chr8:106009615-106011486	-	1871	1	0	6.611	5.13975	5.14345	-4.44056	4.48616e-06	0.806694	-4.46414	4.01957e-06	0.80718
Dear1	chr3:84965055-84965580	-	525	1	0	0.992004	1.19868	1.51713	0.764049	0.222419	1.10375	1.83241	0.0334454	1.26362
Adrb2	chr18:62177712-62179981	-	2269	1	0	0.859119	0.242809	0.370144	-6.71111	9.65739e-12	0.668493	-5.06288	2.06484e-07	0.736986
Ccbl1	chr2:30185130-30205699	-	20569	14	0	1.92117	1.85073	1.789	-0.380211	0.351894	0.975887	-0.725766	0.233991	0.954756
Ccbl2	chr3:142701079-142744910	+	43831	14	0	2.62272	2.36505	2.02322	-1.30718	0.0955758	0.928872	-3.1781	0.000741218	0.834515
Dcaf12l1	chrX:44786566-44790197	-	3631	4	0	0.263595	0.548047	0.480103	4.47374	3.84318e-06	1.22511	3.60087	0.000158578	1.17134
Birc6	chr17:74528294-74703356	+	175062	73	0	13.5511	13.2472	14.8332	-1.76181	0.0390505	0.979116	7.28901	1.56097e-13	1.08812
Birc5	chr11:117849236-117855743	+	6507	5	0	9.76343	8.13499	11.2176	-5.37977	3.72911e-08	0.848706	4.4753	3.81525e-06	1.13511
Birc3	chr9:7848700-7873170	-	24470	9	0	7.18821	6.42633	8.67991	-2.61721	0.00443263	0.906954	4.78867	8.39463e-07	1.18218
Birc2	chr9:7818225-7835255	-	17030	7	0	7.25545	6.55733	8.45556	-2.51631	0.00592948	0.915435	4.09201	2.13824e-05	1.14537
Ctu2	chr8:122476142-122483092	+	6950	15	0	16.1196	16.2287	18.421	0.253903	0.399785	1.00637	5.22973	8.48786e-08	1.13444
Lurap1l	chr4:80910685-80954301	+	43616	2	0	26.1581	37.9268	52.7985	14.4613	0	1.43334	29.8188	0	1.98094
Ctu1	chr7:43672030-43678297	+	6267	3	0	3.02244	2.37751	2.88521	-3.2917	0.000497915	0.839668	-0.675115	0.249801	0.965886
Trim46	chr3:89234176-89245897	-	11721	11	0	3.23903	4.31419	4.98782	5.28449	6.30286e-08	1.25364	8.32298	0	1.41255
Trim47	chr11:116105749-116110235	-	4486	7	0	16.634	15.4808	16.0873	-2.27898	0.011334	0.934602	-1.07992	0.140088	0.968994
Trim44	chr2:102300118-102400900	-	100782	5	0	18.3712	17.6606	19.4131	-2.11976	0.0170133	0.963315	3.06234	0.00109809	1.05378
Trim45	chr3:100922492-100936925	+	14433	9	0	0.582977	0.756592	0.777517	2.72758	0.00319006	1.10968	3.06413	0.00109152	1.1229
Trim41	chr11:48806403-48817391	-	10988	6	0	9.64236	9.53863	8.83902	-0.333423	0.369407	0.990253	-2.65439	0.0039726	0.924515
Cab39l	chr14:59440980-59548903	+	107923	11	0	14.1216	11.9691	13.8247	-5.55328	1.40179e-08	0.85765	-0.746591	0.227655	0.980361
Vstm2b	chr7:40899277-40929968	+	30691	5	0	0.371456	0.502504	0.412301	1.27635	0.100915	1.09555	0.424439	0.335623	1.02978
Tpsb2	chr17:25366332-25368092	+	1760	6	0	1.94008	0.0163346	0.0157536	-10.9213	0	0.345682	-10.9278	0	0.345485
Cdc37	chr9:21138540-21149906	-	11366	8	0	63.6229	65.9027	69.4355	2.37214	0.00884269	1.03528	6.02319	8.55076e-10	1.08995
Inadl	chr4:98395825-98719603	+	323778	47	0	0.41096	0.486835	0.57353	1.79479	0.0363433	1.05378	3.70923	0.000103943	1.11522
Mtx3	chr13:92844786-92858230	+	13444	9	0	2.84873	2.69603	2.73187	-1.22787	0.109748	0.960323	-0.944962	0.172339	0.969637
Mtx2	chr2:74825811-74876748	+	50937	10	0	23.5561	23.3971	22.7833	-0.19672	0.422023	0.993524	-0.971026	0.165768	0.968529
Mtx1	chr3:89209080-89214335	-	5255	9	0	14.606	13.1574	14.3766	-2.564	0.00517363	0.907179	-0.400797	0.344285	0.985304
S100pbp	chr4:129150824-129189482	-	38658	7	0	8.05287	9.85223	9.49293	3.99256	3.26818e-05	1.19876	3.26027	0.000556522	1.15907
Lias	chr5:65391496-65409207	+	17711	11	0	10.2627	9.11639	9.51832	-2.54251	0.00550301	0.898222	-1.64827	0.0496482	0.933909
Tpi1	chr6:124810591-124814296	-	3705	7	0	218.212	430.991	301.029	79.6787	0	1.97065	35.0856	0	1.37779
BC051226	chr17:33908181-33909178	-	997	2	0	1.38417	0.93663	1.01187	-2.0376	0.0207952	0.812286	-1.68064	0.0464162	0.843844
Becn1	chr11:101288266-101302267	-	14001	12	0	35.3998	38.4129	35.9454	3.77595	7.96979e-05	1.08278	0.701933	0.24136	1.01499
Ticam1	chr17:56269461-56276767	-	7306	2	0	6.3383	6.39417	6.60342	0.19905	0.421112	1.00761	0.945474	0.172208	1.03613
Nono	chrX:101429650-101448593	+	18943	13	0	110.718	106.545	111.489	-3.3623	0.000386474	0.962643	0.619357	0.267841	1.0069
Gatsl3	chr11:4218250-4222409	+	4159	9	0	6.60078	10.4335	13.4742	8.71662	0	1.50426	14.5637	0	1.90431
Gatsl2	chr5:134099747-134141758	+	42011	9	0	4.49146	4.26271	4.21231	-1.27294	0.10152	0.958344	-1.57177	0.0580024	0.949165
Gkap1	chr13:58233350-58274188	-	40838	12	0	10.5978	9.25224	8.51815	-2.81326	0.0024521	0.883984	-4.46833	3.94171e-06	0.820687
Hspb6	chr7:30553301-30555439	+	2138	3	0	9.12666	12.9515	13.1833	7.07165	7.65499e-13	1.3777	7.54132	2.33147e-14	1.40059
Sirt2	chr7:28766751-28788665	+	21914	16	0	25.406	20.9916	20.8708	-6.68935	1.12085e-11	0.832827	-6.93836	1.9833e-12	0.828251
Sirt1	chr10:63319004-63339035	-	20031	10	0	4.60866	3.20724	3.46038	-7.50047	3.17524e-14	0.750134	-6.09426	5.49713e-10	0.795267
Sirt7	chr11:120618371-120625002	-	6631	10	0	8.38822	5.65825	6.21286	-7.219	2.61791e-13	0.709213	-5.68414	6.57375e-09	0.768288
Sirt5	chr13:43370715-43395203	+	24488	8	0	2.90959	3.10215	2.86245	0.692472	0.24432	1.04925	-0.174625	0.430687	0.987942
Sirt4	chr5:115478009-115484484	-	6475	6	0	3.12088	2.88702	3.29834	-0.967065	0.166756	0.94325	0.716264	0.236914	1.04306
Sox12	chr2:152393611-152398046	-	4435	1	0	6.11426	5.42158	5.47984	-3.24706	0.000583016	0.902636	-2.99204	0.0013856	0.910824
Sox13	chr1:133382299-133424212	-	41913	14	0	1.9016	1.74283	1.78851	-1.18133	0.118735	0.945283	-0.843585	0.199451	0.961025
Hspb8	chr5:116408494-116422864	-	14370	3	0	34.0583	48.5261	45.3586	16.1742	0	1.41268	13.0204	0	1.32233
Pdpn	chr4:143267421-143299507	-	32086	6	0	32.0864	26.2682	19.7529	-7.66107	9.21485e-15	0.824151	-17.3684	0	0.627233
Dazap1	chr10:80264990-80288413	+	23423	14	0	27.7233	27.9046	31.1644	0.265202	0.395427	1.00631	4.93829	3.94045e-07	1.1198
Dazap2	chr15:100615661-100620761	+	5100	4	0	79.3748	56.8945	54.1532	-19.6688	0	0.720307	-22.4621	0	0.6862
Acp5	chr9:22126726-22135746	-	9020	7	0	5.0022	0.786326	0.867073	-16.9251	0	0.297612	-16.528	0	0.311065
Acp6	chr3:97158776-97176576	+	17800	10	0	5.22083	5.11463	4.73066	-0.330815	0.370392	0.982929	-1.57008	0.0581987	0.921206
Add3	chr19:53140442-53247326	+	106884	18	0	10.2047	8.20889	10.1237	-7.76048	4.21885e-15	0.821874	-0.302286	0.381217	0.99277
Acp2	chr2:91202911-91214098	+	11187	11	0	14.8305	12.671	11.3621	-6.71666	9.29667e-12	0.863584	-11.1461	0	0.780903
Pdp1	chr4:11958184-11966450	-	8266	4	0	9.22108	3.36065	3.2611	-25.9746	0	0.426633	-26.6502	0	0.416893
Pdp2	chr8:104591467-104596849	+	5382	2	0	1.9183	1.62621	2.04102	-2.19411	0.0141137	0.89991	0.879647	0.189525	1.04205
Leng1	chr7:3660106-3665840	-	5734	4	0	5.93894	5.82053	5.87196	-0.388204	0.348933	0.982935	-0.221102	0.412507	0.990347
Leng9	chr7:4148182-4149872	-	1690	1	0	2.19779	2.05031	2.02789	-0.703157	0.240979	0.953878	-0.819351	0.206293	0.946868
Leng8	chr7:4137055-4148173	+	11118	15	0	19.1576	14.2519	16.5421	-14.4919	0	0.756634	-7.53386	2.4647e-14	0.870247
Numbl	chr7:27258760-27282150	+	23390	10	0	21.5451	24.8608	27.0726	6.07748	6.10439e-10	1.14707	9.99619	0	1.24517
Fmo2	chr1:162875046-162898712	-	23666	9	0	4.4409	1.85674	1.3471	-14.2565	0	0.52505	-17.8963	0	0.431381
Fmo1	chr1:162829560-162866548	-	36988	9	0	10.8507	0.956757	1.4482	-33.3937	0	0.165118	-31.1443	0	0.206588
Fmo5	chr3:97628803-97655287	+	26484	12	0	1.12638	0.672692	0.585993	-5.90614	1.75113e-09	0.786639	-7.25928	1.94511e-13	0.745866
Hmox1	chr8:75093617-75100593	+	6976	5	0	176.159	83.8234	67.5228	-54.4774	0	0.478797	-66.5846	0	0.386787
Hmox2	chr16:4726360-4766249	+	39889	7	0	28.5378	26.0253	23.1003	-3.00532	0.00132652	0.914937	-6.74331	7.74103e-12	0.815912
Penk	chr4:4133535-4138445	-	4910	2	0	4.41056	4.36133	2.20962	-0.149278	0.440667	0.9909	-7.74736	4.66294e-15	0.593214
C030046E11Rik	chr19:29522281-29605921	+	83640	26	0	7.523	6.94964	7.595	-2.85549	0.0021485	0.932728	0.353956	0.361686	1.00845
Lat2	chr5:134600264-134615023	-	14759	13	0	15.9424	2.21703	1.28686	-30.0589	0	0.189881	-33.0197	0	0.134979
Acrbp	chr6:125049926-125063265	+	13339	11	0	0.49478	0.455853	0.527407	-0.442934	0.328907	0.973958	0.361212	0.358971	1.02183
Fmod	chr1:134037514-134048277	+	10763	3	0	36.3339	65.1263	78.0426	36.4498	0	1.77121	50.3217	0	2.11718
Gltscr1l	chr17:46798115-46831413	-	33298	11	0	3.53391	2.89834	3.1369	-4.86101	5.83933e-07	0.859818	-3.0064	0.00132178	0.912436
Itm2c	chr1:85894509-85908698	+	14189	6	0	122.415	104.519	96.4997	-12.7807	0	0.854993	-19.0015	0	0.790014
Fsbp	chr4:11579661-11587802	+	8141	2	0	0.616607	0.64585	0.721362	0.420471	0.337071	1.01809	1.47691	0.0698496	1.0648
Tmem170b	chr13:41606215-41641357	+	35142	3	0	1.80903	1.57118	1.55997	-2.61911	0.00440796	0.915328	-2.77041	0.00279931	0.911339
Npr2	chr4:43631934-43651240	+	19306	22	0	12.6362	10.9297	11.23	-5.08204	1.86704e-07	0.874858	-4.19677	1.35372e-05	0.896879
Gm10778	chr10:81649068-81826490	+	177422	8	0	0.377802	0.318825	0.345628	-1.64252	0.0502413	0.957195	-0.886709	0.187618	0.976649
Zfp128	chr7:12881177-12893422	+	12245	4	0	0.731528	0.63053	0.740734	-1.28104	0.10009	0.941671	0.113272	0.454908	1.00532
Pdxdc1	chr16:13833929-13903135	-	69206	24	0	36.4983	39.6563	40.764	5.56285	1.32705e-08	1.08422	7.53144	2.5091e-14	1.11376
Zfp120	chr2:150114406-150136678	-	22272	4	0	3.85587	3.20817	3.40322	-3.72963	9.58823e-05	0.866615	-2.59273	0.00476087	0.906782
Lck	chr4:129548343-129573641	-	25298	15	0	0.582084	0.670513	0.666056	0.904639	0.182828	1.05589	0.869005	0.192422	1.05308
1190007I07Rik	chr10:82619850-82623228	-	3378	5	0	1.73246	1.04542	2.03227	-2.69911	0.00347629	0.748562	1.01926	0.15404	1.10972
Cd2bp2	chr7:127191659-127196000	-	4341	7	0	17.5999	15.518	16.5217	-4.95672	3.5846e-07	0.888067	-2.55076	0.00537436	0.942032
Mettl23	chr11:116843514-116849740	+	6226	5	0	5.88885	6.45353	6.54683	1.23767	0.10792	1.08197	1.4505	0.0734598	1.09551
Mettl22	chr16:8470812-8490197	+	19385	11	0	2.69036	2.73674	2.83821	0.172346	0.431583	1.01257	0.549465	0.291343	1.04006
Mettl20	chr6:149141512-149151170	+	9658	6	0	2.16595	4.54902	2.42515	9.01063	0	1.75272	1.19939	0.115188	1.08187
Mettl25	chr10:105763184-105841380	-	78196	12	0	2.29523	1.65239	1.75619	-3.4955	0.00023659	0.804919	-2.91558	0.00177513	0.836419
Nmnat2	chr1:152955100-153119261	+	164161	11	0	1.21972	2.14538	2.60817	8.09314	2.22045e-16	1.41701	11.5163	0	1.6255
Nmnat3	chr9:98296582-98411428	+	114846	5	0	0.969799	0.717876	1.03538	-2.15612	0.0155372	0.872107	0.519089	0.301849	1.03329
Nmnat1	chr4:149468786-149485142	-	16356	5	0	4.40239	4.44376	3.69317	0.102656	0.459118	1.00766	-1.85637	0.0317002	0.868721
1110059E24Rik	chr19:21597312-21652791	-	55479	4	0	13.5728	11.9949	12.1515	-2.81932	0.00240626	0.891722	-2.55358	0.00533111	0.902466
Hinfp	chr9:44295672-44305671	-	9999	10	0	3.6589	3.72909	3.79748	0.282766	0.388678	1.01507	0.560859	0.287447	1.02975
Klhl29	chr12:5077465-5375682	-	298217	14	0	3.59239	2.22984	2.61981	-11.3478	0	0.703303	-7.89761	1.44329e-15	0.788219
Gm4980	chr7:99624066-99627103	-	3037	1	0	1.033	0.397926	0.507877	-7.01486	1.15086e-12	0.687616	-5.61899	9.60401e-09	0.741699
Ahi1	chr10:20952546-21080429	+	127883	25	0	1.96593	2.21184	2.40693	2.05113	0.0201272	1.08291	3.63037	0.000141507	1.14869
Atg2a	chr19:6241667-6262304	+	20637	40	0	6.79775	6.9218	7.01429	0.637235	0.261986	1.01591	1.11888	0.131596	1.02777
Atg2b	chr12:105613539-105685241	-	71702	42	0	5.07619	5.67043	6.10082	4.3672	6.29258e-06	1.0978	7.45557	4.4742e-14	1.16863
Tomm40	chr7:19701312-19715429	-	14117	11	0	25.1228	29.2697	31.6621	5.48143	2.10952e-08	1.15875	8.54349	0	1.25033
Ctnnbip1	chr4:149518240-149566437	+	48197	6	0	8.17931	6.50539	8.59611	-5.51548	1.73918e-08	0.817642	1.29561	0.0975554	1.04541
Scml2	chrX:161162771-161258213	+	95442	26	0	0.475919	0.412824	0.666856	-1.11407	0.132624	0.95725	2.99956	0.00135183	1.12937
Nkapl	chr13:21467046-21468501	-	1455	1	0	0.391256	0.415292	0.541764	0.243912	0.40365	1.01728	1.43368	0.0758314	1.10818
Gm15612	chr6:88842853-88847274	+	4421	3	0	2.06468	1.04609	1.24713	-7.72509	5.55112e-15	0.667637	-6.04704	7.37675e-10	0.733235
C630043F03Rik	chr4:72201243-72203930	+	2687	1	0	0.372366	0.423037	0.255154	0.703455	0.240886	1.03692	-1.84909	0.0322227	0.914591
Rab1b	chr19:5099206-5106996	-	7790	6	0	58.9726	59.2001	61.7423	0.214295	0.415159	1.00379	2.60438	0.00460207	1.04618
Dnase1	chr16:4037144-4040024	+	2880	9	0	0.526117	0.573745	0.597337	0.391921	0.347558	1.03121	0.585422	0.279132	1.04667
Naca	chr10:128035345-128048637	+	13292	9	0	45.2628	46.409	46.9013	2.39946	0.00820965	1.02478	3.45258	0.000277622	1.03542
S1pr3	chr13:51408617-51422797	+	14180	2	0	19.8927	11.9492	17.4038	-22.5687	0	0.619797	-6.58073	2.34077e-11	0.880872
S1pr2	chr9:20965951-20976793	-	10842	2	0	19.7726	17.0748	21.6161	-5.63811	8.59623e-09	0.870127	3.66686	0.000122775	1.08875
S1pr1	chr3:115710432-115715055	-	4623	2	0	35.4766	17.511	14.1329	-32.5433	0	0.507475	-40.1929	0	0.414866
Rab19	chr6:39381427-39390379	+	8952	4	0	1.24987	0.270146	0.462817	-6.93526	2.02727e-12	0.564543	-5.2673	6.92221e-08	0.650179
Rab18	chr18:6765166-6791606	+	26440	8	0	34.9863	35.402	34.6799	0.718995	0.236072	1.01155	-0.537588	0.295431	0.991486
Ptpn9	chr9:56994967-57062807	+	67840	13	0	23.164	25.6145	23.3093	5.33809	4.69661e-08	1.10141	0.327238	0.371744	1.00601
Rhot1	chr11:80209054-80267907	+	58853	21	0	8.86072	10.2129	10.005	4.88067	5.28642e-07	1.13713	4.19353	1.37324e-05	1.11604
Rhot2	chr17:25838837-25844851	-	6014	19	0	7.63404	6.15174	6.60156	-5.05952	2.1016e-07	0.828319	-3.49653	0.000235675	0.880418
Got2	chr8:95864136-95888365	-	24229	10	0	54.4661	56.4493	60.2236	2.179	0.0146659	1.03576	6.27921	1.70146e-10	1.1038
Ccz1	chr5:143987908-144014853	-	26945	15	0	22.9448	24.7789	23.8397	2.66784	0.00381704	1.0766	1.32722	0.0922175	1.03738
Rab13	chr3:90220816-90225963	+	5147	8	0	29.3842	26.3894	23.5323	-3.13735	0.00085242	0.901437	-6.34775	1.09242e-10	0.807403
Got1	chr19:43499752-43524605	-	24853	9	0	17.0315	18.9973	19.261	3.54809	0.000194018	1.10902	4.04814	2.58126e-05	1.12364
Rab15	chr12:76797962-76822524	-	24562	7	0	4.73503	2.65023	2.79218	-10.2715	0	0.63648	-9.54409	0	0.66123
Rab14	chr2:35180204-35201120	-	20916	8	0	48.0341	43.6783	46.0513	-6.03558	7.91955e-10	0.911169	-2.73639	0.00310585	0.959562
Ptpn4	chr1:119658092-119837071	-	178979	27	0	1.62149	1.24382	1.37404	-3.66118	0.00012553	0.855933	-2.36493	0.00901672	0.905606
Jhdm1d	chr6:39136619-39206773	-	70154	20	0	4.30803	2.39098	2.06083	-17.3369	0	0.63884	-20.9766	0	0.576642
2510009E07Rik	chr16:21649044-21694665	-	45621	2	0	8.96675	7.52869	8.24111	-6.08439	5.84661e-10	0.855715	-3.03125	0.00121771	0.927194
Gm5577	chr6:87981682-87984180	+	2498	2	0	0.817929	0.7777	0.681623	-0.287143	0.387002	0.977871	-1.01243	0.155666	0.925021
Cep44	chr8:56531521-56550566	-	19045	11	0	4.83541	4.22744	4.26624	-1.80599	0.0354602	0.895814	-1.70153	0.0444219	0.902463
Cep41	chr6:30653456-30693682	-	40226	11	0	2.05545	2.0786	2.27307	0.158147	0.437171	1.00758	1.46663	0.0712382	1.07122
H2-M11	chr17:36547074-36549252	+	2178	5	0	1.87295	0.0578297	0.0510117	-9.98086	0	0.368204	-10.0415	0	0.365831
Kcnn4	chr7:24370262-24385212	+	14950	10	0	7.21164	0.968434	0.676594	-23.6781	0	0.239713	-25.2913	0	0.204173
Kcnn1	chr8:70842048-70857008	-	14960	10	0	0.765916	0.971352	1.01394	2.36592	0.00899269	1.11633	2.85093	0.00217955	1.14045
Kidins220	chr12:24974931-25059697	+	84766	32	0	17.3018	19.2608	19.414	6.65892	1.37925e-11	1.10704	7.23365	2.35145e-13	1.11541
Ero1lb	chr13:12565882-12609528	+	43646	16	0	1.92262	1.21595	1.14125	-6.21652	2.54152e-10	0.758209	-7.00601	1.22613e-12	0.732647
Atad5	chr11:80089399-80135791	+	46392	23	0	1.7595	1.47756	2.08981	-3.19548	0.000697994	0.897828	3.46272	0.000267375	1.1197
Atad1	chr19:32672562-32712298	-	39736	10	0	23.0511	23.043	22.1501	-0.015154	0.493955	0.999662	-1.7141	0.0432556	0.962538
Mapk3	chr7:126759625-126765816	+	6191	9	0	69.6359	56.4841	54.0226	-11.7904	0	0.813808	-14.251	0	0.778961
Mapk1	chr16:16983381-17047453	+	64072	10	0	30.6265	31.196	31.2582	1.30672	0.0956541	1.01801	1.4622	0.0718426	1.01997
Mapk6	chr9:75386900-75410014	-	23114	7	0	27.9204	27.8516	29.6912	-0.143482	0.442955	0.99762	3.66474	0.000123797	1.06123
Mapk7	chr11:61488811-61494203	-	5392	7	0	10.3249	9.81782	9.10895	-1.46077	0.0720391	0.955224	-3.59775	0.000160493	0.89263
Mapk8	chr14:33377898-33447158	-	69260	12	0	4.28045	4.418	4.53406	0.845401	0.198943	1.02605	1.56282	0.0590479	1.04803
Mapk9	chr11:49846750-49886421	+	39671	14	0	12.1981	13.0713	12.2276	2.86114	0.0021106	1.06615	0.0989297	0.460597	1.00223
Hoxc9	chr15:102977031-102984444	+	7413	3	0	7.02918	6.22467	6.8125	-2.19047	0.0142451	0.899801	-0.582288	0.280186	0.973014
Hoxc8	chr15:102990538-102994254	+	3716	2	0	10.2356	13.2626	11.5071	7.25617	1.99174e-13	1.26941	3.20111	0.000684497	1.11317
Ptges3	chr10:128058981-128077254	+	18273	8	0	60.8104	63.6383	71.8745	2.67739	0.00370991	1.04575	10.2411	0	1.179
Ptges2	chr2:32395889-32402740	+	6851	7	0	5.67165	5.73668	6.10101	0.203276	0.419459	1.00975	1.33337	0.0912046	1.06436
Hoxc5	chr15:103014007-103017429	+	3422	2	0	2.33126	2.87543	2.98348	2.97534	0.00146333	1.16335	3.56546	0.000181609	1.19579
Hoxc4	chr15:103034394-103036852	+	2458	2	0	3.25739	3.10487	3.56481	-0.643564	0.259929	0.964176	1.26407	0.103102	1.07221
Kat2a	chr11:100704745-100712467	-	7722	19	0	13.3561	11.8325	14.5162	-4.00702	3.07448e-05	0.89387	2.92589	0.00171734	1.08081
Hoxc6	chr15:103009561-103011881	+	2320	2	0	16.9603	17.9868	20.6813	1.65536	0.0489253	1.05716	5.8367	2.66231e-09	1.20718
Pcdhgb2	chr18:37689858-37841872	+	152014	4	0	60.842	54.6877	59.6119	-9.31419	0	0.900483	-1.83917	0.0329452	0.980109
Pcdhgb1	chr18:37680457-37841870	+	161413	4	0	60.7088	54.3694	59.5416	-9.47626	0	0.897269	-1.72168	0.0425642	0.981086
Pcdhgb7	chr18:37751778-37841870	+	90092	4	0	60.0168	53.4742	58.8878	-9.88444	0	0.892773	-1.68089	0.0463917	0.981497
Pcdhgb6	chr18:37742093-37841872	+	99779	4	0	59.8222	52.9484	57.94	-10.5915	0	0.886984	-2.86275	0.00209991	0.969053
Pcdhgb5	chr18:37731153-37841870	+	110717	4	0	60.3055	54.1008	59.3887	-9.32681	0	0.89879	-1.35908	0.0870612	0.985046
Pcdhgb4	chr18:37720553-37841870	+	121317	4	0	61.1887	55.5739	60.636	-8.3152	0	0.909714	-0.808451	0.209415	0.991112
Fbln2	chr6:91212763-91272540	+	59777	18	0	796.513	1401.55	1244.04	206.474	0	1.75866	160.297	0	1.56115
Fbln1	chr15:85206007-85286294	+	80287	17	0	53.9098	44.1474	34.1783	-13.6653	0	0.82221	-29.3751	0	0.640655
Fbln7	chr2:128863931-128897034	+	33103	8	0	9.93799	3.0317	1.7216	-24.8156	0	0.368596	-31.2621	0	0.24882
Sqle	chr15:59315091-59331193	+	16102	11	0	42.9195	29.7485	33.7473	-19.3822	0	0.70011	-13.2407	0	0.791159
Fbln5	chr12:101746564-101819119	-	72555	11	0	12.4019	14.4239	17.9164	7.15788	4.09672e-13	1.15087	18.5466	0	1.41147
Eif2d	chr1:131153206-131173471	+	20265	16	0	11.3232	12.7607	12.2423	3.3482	0.000406685	1.11665	2.18527	0.0144347	1.07459
Eif2a	chr3:58525820-58557501	+	31681	14	0	21.5419	21.1746	21.8424	-0.644032	0.259777	0.983704	0.527588	0.298893	1.01333
Hey1	chr3:8663358-8667038	-	3680	5	0	1.25004	0.193437	0.256516	-9.92268	0	0.530408	-9.15636	0	0.558442
Carkd	chr8:11497505-11513286	+	15781	12	0	20.1375	18.7127	17.1267	-2.05904	0.0197452	0.932594	-4.4816	3.70434e-06	0.857558
Cysltr1	chrX:106576516-106603462	-	26946	4	0	0.927497	0.199016	0.105802	-8.64912	0	0.622058	-10.2169	0	0.573698
Heyl	chr4:123233555-123249870	+	16315	5	0	1.68218	0.172544	0.675538	-17.9418	0	0.43716	-10.6358	0	0.624692
Cdkn1c	chr7:143458338-143461050	-	2712	5	0	2.17394	0.505891	0.622404	-10.7805	0	0.474455	-9.8514	0	0.511164
Cdkn1b	chr6:134920400-134925525	+	5125	3	0	17.817	16.1385	14.8569	-3.37706	0.000366321	0.910797	-6.12368	4.57195e-10	0.842687
Cdkn1a	chr17:29090985-29100722	+	9737	4	0	43.7973	100.017	104.114	50.2833	0	2.25498	53.8733	0	2.34643
G3bp2	chr5:92052145-92083735	-	31590	16	0	24.6476	24.6787	26.5333	0.0723559	0.471159	1.00121	4.34769	6.87906e-06	1.07353
Txnip	chr3:96557956-96561857	+	3901	9	0	105.383	62.5321	79.9998	-41.9072	0	0.597204	-23.7913	0	0.761401
Ptgir	chr7:16906489-16910905	+	4416	2	0	8.17975	4.68145	6.78966	-13.4873	0	0.618911	-5.00217	2.83437e-07	0.84857
Oxld1	chr11:120456603-120458063	-	1460	2	0	2.68218	2.3435	2.23179	-1.02801	0.151973	0.908021	-1.39427	0.0816179	0.877683
Sv2a	chr3:96181226-96195180	+	13954	13	0	0.539589	0.314788	0.541153	-3.64452	0.000133943	0.853987	0.0227103	0.490941	1.00102
Klc1	chr12:111758848-111806775	+	47927	19	0	30.7664	36.717	37.5071	9.5806	0	1.18732	10.8974	0	1.2122
Klc3	chr7:19394439-19399856	-	5417	13	0	1.70062	3.02852	2.31543	6.15047	3.86272e-10	1.4917	3.12567	0.000887004	1.22766
Klc4	chr17:46630630-46645144	-	14514	16	0	6.27961	5.39645	4.44362	-2.9779	0.00145116	0.87868	-6.51353	3.67023e-11	0.74779
Tor1aip1	chr1:156004598-156036480	-	31882	11	0	20.589	12.9489	15.6148	-21.041	0	0.646112	-13.28	0	0.769598
Smek1	chr12:101039408-101083702	-	44294	16	0	11.3524	10.0705	11.8182	-4.48794	3.59579e-06	0.896224	1.58186	0.0568403	1.03771
Smek2	chr11:29172906-29220797	+	47891	16	0	15.379	13.2432	14.2029	-6.82211	4.48552e-12	0.869605	-3.72691	9.692e-05	0.928193
Ms4a6c	chr19:11469367-11482196	+	12829	8	0	9.24079	1.03852	0.477697	-27.8598	0	0.199059	-30.663	0	0.144295
Ms4a6b	chr19:11518558-11530403	+	11845	7	0	3.76215	0.326787	0.141529	-16.7802	0	0.278611	-18.1239	0	0.239709
Ms4a6d	chr19:11586605-11604804	-	18199	7	0	21.7816	2.53916	1.6041	-34.7302	0	0.155352	-37.2055	0	0.114307
Ebpl	chr14:61339762-61360445	-	20683	4	0	5.19343	3.86921	3.69718	-4.79585	8.09916e-07	0.786189	-5.51362	1.75765e-08	0.758413
Mgme1	chr2:144271034-144281229	+	10195	5	0	1.68136	2.07776	2.29677	2.53999	0.00554286	1.14783	3.87227	5.39124e-05	1.22951
Cnp	chr11:100574938-100581739	+	6801	5	0	7.90619	6.35666	6.19822	-5.07804	1.90673e-07	0.826017	-5.67443	6.95764e-09	0.808226
Avil	chr10:127000708-127020994	+	20286	20	0	1.23008	1.99606	1.24828	5.60256	1.05603e-08	1.34348	0.153564	0.438977	1.00816
Ctnnbl1	chr2:157737400-157891903	+	154503	16	0	9.03511	7.8758	7.73406	-3.52241	0.00021382	0.884475	-4.00352	3.12039e-05	0.870351
Mavs	chr2:131234062-131248024	+	13962	9	0	9.25648	9.61882	10.0428	1.12533	0.130225	1.03533	2.43775	0.00738946	1.07667
Map4k3	chr17:80580511-80728093	-	147582	34	0	23.9443	15.582	16.6783	-20.7085	0	0.66476	-17.8781	0	0.708711
Map4k2	chr19:6341249-6353527	+	12278	32	0	2.86548	1.8381	2.54458	-5.63066	8.97586e-09	0.734217	-1.65205	0.0492626	0.916983
Map4k5	chr12:69803756-69893163	-	89407	31	0	17.0923	18.9938	20.1849	5.04641	2.25094e-07	1.1051	8.15365	2.22045e-16	1.17094
Map4k4	chr1:39900912-40026310	+	125398	33	0	67.1328	63.3869	65.5895	-6.05857	6.86692e-10	0.94502	-2.49739	0.00625549	0.977348
Fam217b	chr2:178414533-178422161	+	7628	4	0	1.69651	2.36783	2.45077	3.78165	7.78976e-05	1.24896	4.2511	1.06361e-05	1.27972
Dtx4	chr19:12466335-12501996	-	35661	9	0	7.1886	4.77021	4.99643	-12.7137	0	0.704664	-11.5007	0	0.73229
Dtx2	chr5:135994799-136032881	+	38082	14	0	4.6356	4.13452	4.37222	-2.11624	0.0171623	0.911087	-1.10709	0.134128	0.953266
Dtx3	chr10:127190377-127195709	-	5332	6	0	23.7828	18.2604	16.5439	-8.98251	0	0.77717	-12.1171	0	0.707908
Ccdc71l	chr12:32378788-32382943	+	4155	1	0	6.22171	4.5017	4.52396	-8.10052	2.22045e-16	0.761828	-8.04882	4.44089e-16	0.76491
Smchd1	chr17:71344492-71475343	-	130851	48	0	8.89837	8.5116	10.0253	-1.85995	0.031446	0.960927	5.24535	7.79928e-08	1.11385
Rapgef5	chr12:117516478-117756978	+	240500	28	0	1.33974	0.185833	0.232101	-14.1767	0	0.506823	-13.4375	0	0.526597
Rapgef6	chr11:54522844-54699286	+	176442	33	0	4.14816	3.45197	3.97892	-6.60514	1.98574e-11	0.864769	-1.56576	0.0587019	0.967128
Rapgef2	chr3:79062528-79145875	-	83347	24	0	12.5162	6.63534	6.51376	-26.0361	0	0.564903	-26.8278	0	0.555908
Rapgef3	chr15:97744769-97767666	-	22897	30	0	1.69584	1.06799	1.98875	-5.59754	1.08709e-08	0.767106	2.27891	0.0113361	1.10866
Fbl	chr7:28169747-28179269	+	9522	9	0	48.4923	44.0209	56.4068	-3.78352	7.73142e-05	0.909654	6.3451	1.11141e-10	1.15991
Cnih2	chr19:5092870-5098418	-	5548	6	0	0.424367	0.608445	0.970478	1.52034	0.064213	1.12924	3.92438	4.34761e-05	1.38341
Cnih4	chr1:181150930-181168994	+	18064	5	0	8.63095	8.19402	9.42288	-1.45547	0.072769	0.954633	2.56965	0.00509007	1.08223
Serpinf1	chr11:75410028-75422623	-	12595	8	0	920.573	883.036	850.074	-8.17067	2.22045e-16	0.959269	-15.626	0	0.923501
Nde1	chr16:14163274-14192923	+	29649	10	0	21.2017	21.2701	24.0874	0.119767	0.452334	1.00308	4.94038	3.8986e-07	1.12998
Nog	chr11:89300637-89302559	-	1922	1	0	0.511511	0.240413	0.312122	-3.28415	0.000511444	0.820644	-2.32186	0.0101202	0.868086
Rnf219	chr14:104477533-104522666	-	45133	6	0	3.07769	2.47909	3.19638	-3.57029	0.000178291	0.853201	0.671785	0.25086	1.02911
Slamf9	chr1:172475359-172478409	+	3050	4	0	2.86077	1.11366	0.741134	-7.10968	5.81535e-13	0.547472	-9.10503	0	0.450981
Slamf8	chr1:172581376-172590568	-	9192	5	0	1.72229	0.0609826	0.0840193	-13.5216	0	0.389739	-13.2576	0	0.398201
Rnf215	chr11:4135159-4141192	+	6033	9	0	8.74962	8.85106	8.08295	0.254219	0.399663	1.0104	-1.72407	0.0423472	0.931621
Rnf217	chr10:31501886-31609725	-	107839	6	0	3.75537	4.35273	4.18382	2.67955	0.00368611	1.12562	1.96126	0.0249245	1.0901
Rnf216	chr5:142990892-143113020	-	122128	18	0	13.381	10.611	12.3449	-9.24409	0	0.80739	-3.36652	0.000380622	0.927957
Gdap10	chr12:32824115-32826908	+	2793	1	0	1.51206	0.782149	0.907196	-6.10039	5.29064e-10	0.709438	-4.95416	3.63224e-07	0.759217
Gse1	chr8:120488865-120581383	+	92518	18	0	6.03578	5.04097	6.17546	-5.96011	1.26031e-09	0.858608	0.803825	0.210749	1.01985
D430042O09Rik	chr7:125707875-125874797	+	166922	28	0	3.07135	2.56181	2.8734	-4.03942	2.67922e-05	0.874847	-1.54043	0.0617276	0.95138
Gprc5a	chr6:135065661-135084708	+	19047	4	0	0.7266	0.334674	1.08972	-4.14874	1.67156e-05	0.773007	2.95789	0.00154876	1.21031
Gprc5b	chr7:118972039-118995211	-	23172	5	0	7.33383	4.28073	3.92045	-14.4293	0	0.63365	-16.4977	0	0.590419
Pmm2	chr16:8637706-8657524	+	19818	9	0	21.9014	19.1247	20.6387	-4.39998	5.41302e-06	0.878752	-1.98188	0.0237465	0.944862
Pmm1	chr15:81951105-81960867	-	9762	8	0	20.9953	28.4324	26.847	8.88823	0	1.33812	7.18291	3.41283e-13	1.26604
AI854703	chr6:48628166-48633688	+	5522	4	0	0.287465	0.3729	0.380408	1.50031	0.0667674	1.06636	1.63975	0.050529	1.07219
Rbms1	chr2:60751952-60963204	-	211252	16	0	51.3732	52.0249	51.0253	0.846762	0.198564	1.01244	-0.458496	0.323298	0.993356
Rbms3	chr9:116572746-117629913	-	1057167	18	0	8.70924	10.5658	10.9531	9.15276	0	1.19121	11.0631	0	1.23111
Rbms2	chr10:128129469-128180297	-	50828	15	0	24.7414	33.1764	29.8141	19.8164	0	1.32768	12.4066	0	1.19706
Chst11	chr10:82985496-83195891	+	210395	3	0	8.99799	24.5228	23.7651	47.4428	0	2.55279	46.2559	0	2.47701
Chst10	chr1:38863872-38898160	-	34288	7	0	1.26231	1.27857	1.46176	0.136144	0.445854	1.00719	1.62768	0.051796	1.08816
Chst13	chr6:90308350-90325185	-	16835	3	0	1.39135	1.62091	1.42445	1.28355	0.0996501	1.09599	0.193306	0.42336	1.01384
Chst12	chr5:140505608-140525238	+	19630	2	0	23.9194	37.2252	33.669	17.1574	0	1.53395	13.0973	0	1.39124
Chst15	chr7:132236254-132317155	-	80901	8	0	12.34	6.8131	3.83159	-19.7518	0	0.585689	-33.2941	0	0.362188
Chst14	chr2:118926496-118928583	+	2087	1	0	14.258	14.8257	14.6184	1.14898	0.125283	1.0372	0.738883	0.229989	1.02362
Rfxank	chr8:70130805-70139197	-	8392	10	0	3.97753	4.53569	4.44889	2.7726	0.00278053	1.11214	2.37637	0.00874193	1.0947
Bnc2	chr4:84272541-84675086	-	402545	6	0	6.41878	7.54025	8.29052	5.75877	4.23654e-09	1.15117	9.45635	0	1.2523
Pnp	chr14:50944302-50953412	+	9110	6	0	39.0024	26.3963	38.5667	-20.2316	0	0.684866	-0.647004	0.258815	0.989108
Pnn	chr12:59066918-59074017	+	7099	9	0	23.9764	21.4392	24.7623	-5.30142	5.74534e-08	0.898416	1.59885	0.0549272	1.03146
Nsl1	chr1:191063020-191084558	+	21538	6	0	3.36307	2.73432	3.6669	-3.32032	0.000449575	0.855892	1.50689	0.06592	1.06964
Bptf	chr11:107033080-107131922	-	98842	28	0	10.4663	10.7408	11.8369	1.52674	0.063413	1.02394	7.50276	3.13083e-14	1.11953
Fbxo2	chr4:148160667-148166417	+	5750	6	0	0.848701	1.04126	1.29314	1.17494	0.12001	1.10416	2.57343	0.00503485	1.2404
Fbxo3	chr2:104027798-104063237	+	35439	12	0	9.82042	8.91396	9.4799	-3.45414	0.000276024	0.916226	-1.28961	0.0985928	0.96853
Fbxo4	chr15:3963563-3979573	-	16010	7	0	4.37623	3.86591	3.61471	-2.49471	0.00630308	0.905079	-3.81304	6.86329e-05	0.858354
Fbxo5	chr10:5799157-5805465	-	6308	5	0	6.96572	5.56265	6.48852	-4.0301	2.78761e-05	0.823861	-1.3336	0.091168	0.940093
Fbxo6	chr4:148145715-148152135	-	6420	11	0	9.8141	9.61767	9.68315	-0.493675	0.310768	0.981836	-0.331531	0.370122	0.987891
Fbxo7	chr10:86021928-86048328	+	26400	9	0	5.51249	4.77782	5.08437	-2.37803	0.00870259	0.887191	-1.37726	0.0842159	0.934262
Fbxo8	chr8:56551133-56593939	+	42806	6	0	4.90633	4.12149	3.97849	-3.70954	0.000103819	0.867118	-4.45736	4.14872e-06	0.842907
Fbxo9	chr9:78081499-78109053	-	27554	14	0	10.7028	9.67699	10.3939	-2.55132	0.00536572	0.912347	-0.761656	0.223133	0.973607
Swap70	chr7:110221702-110283506	+	61804	12	0	34.6486	33.0455	28.4984	-2.95837	0.00154634	0.95503	-11.8546	0	0.827478
Mr1	chr1:155127877-155146780	-	18903	6	0	11.3094	9.5836	7.6146	-4.52212	3.06114e-06	0.859801	-10.2563	0	0.699842
Pla2g7	chr17:43568450-43612201	+	43751	12	0	6.90042	0.675431	0.304133	-23.7969	0	0.212069	-25.8963	0	0.165071
Nfam1	chr15:82996735-83033397	-	36662	9	0	3.75279	0.376281	0.251237	-26.1925	0	0.289573	-27.6269	0	0.263263
Rbpms	chr8:33782643-33929841	-	147198	10	0	32.3566	30.3233	28.6647	-3.23445	0.000609378	0.939045	-6.00464	9.58787e-10	0.889321
Zfp748	chr13:67538653-67553152	-	14499	5	0	2.04966	1.42859	1.90332	-5.61819	9.64826e-09	0.79635	-1.25134	0.105405	0.952016
Zfp746	chr6:48062394-48086593	-	24199	7	0	6.89716	5.80997	6.32601	-4.40665	5.24916e-06	0.862332	-2.28855	0.0110527	0.927676
Zfp740	chr15:102208266-102215601	+	7335	3	0	15.6889	13.5176	13.9819	-5.87092	2.16688e-09	0.869898	-4.61824	1.93506e-06	0.897717
Ntan1	chr16:13819276-13835451	+	16175	10	0	32.6597	32.44	31.4917	-0.220645	0.412685	0.993471	-1.19207	0.116616	0.965299
Hapln3	chr7:79117026-79131018	-	13992	5	0	0.32094	0.330513	0.476641	0.107286	0.457281	1.00725	1.59206	0.0556857	1.11787
Slc22a17	chr14:54906726-54913132	-	6406	9	0	3.82759	2.47228	3.82623	-6.19021	3.00429e-10	0.719258	-0.00568932	0.49773	0.999718
Slc22a15	chr3:101855770-101924453	-	68683	12	0	0.552608	0.507915	0.618386	-0.845236	0.198989	0.971214	1.19441	0.116158	1.04237
Mfhas1	chr8:35587797-35679449	+	91652	3	0	5.27937	4.14082	3.96	-7.10264	6.11955e-13	0.818684	-8.37738	0	0.789888
Hcfc1	chrX:73942794-73966315	-	23521	26	0	23.1545	21.2138	24.3361	-6.26609	1.85116e-10	0.919655	3.72025	9.95118e-05	1.04892
Mrp63	chr14:57826238-57828745	+	2507	2	0	5.03046	6.1314	6.29725	3.79103	7.50132e-05	1.18256	4.37368	6.10858e-06	1.21007
Dot1l	chr10:80755205-80794347	+	39142	28	0	7.97473	7.37828	7.97615	-2.74575	0.00301862	0.933541	0.00649434	0.497409	1.00016
Fam98c	chr7:29152509-29156210	-	3701	8	0	4.50492	3.75258	3.88992	-2.23027	0.0128648	0.863333	-1.82326	0.0341321	0.888281
Fam98b	chr2:117249738-117271540	+	21802	8	0	18.2432	18.538	18.4691	0.501125	0.308142	1.01532	0.387749	0.349101	1.01174
Fam98a	chr17:75537085-75551946	-	14861	8	0	16.4443	20.8714	24.3706	9.18408	0	1.25379	15.8854	0	1.45438
Arhgef15	chr11:68943153-68956858	-	13705	16	0	1.66139	0.149275	0.29738	-17.3785	0	0.431832	-15.0982	0	0.487482
Arhgef17	chr7:100869745-100932161	-	62416	21	0	17.241	19.6217	20.4917	9.48301	0	1.13051	12.9233	0	1.17821
Arhgef18	chr8:3393007-3456600	+	63593	20	0	6.62493	6.82504	7.62857	0.949179	0.171265	1.02624	4.66773	1.52271e-06	1.13163
Arhgef19	chr4:141242883-141257562	+	14679	17	0	0.665657	1.19073	1.34218	5.35628	4.24762e-08	1.31524	6.71427	9.45044e-12	1.40616
Atp6v1d	chr12:78842981-78861638	-	18657	9	0	23.4762	18.9981	22.8824	-6.17056	3.40248e-10	0.817044	-0.789622	0.214874	0.975743
Atp6v1f	chr6:29467782-29470509	+	2727	2	0	64.8036	55.8628	52.2838	-4.90407	4.69352e-07	0.864129	-7.02997	1.03284e-12	0.809741
Atp6v1a	chr16:44085403-44139019	-	53616	15	0	39.9318	24.1797	25.5696	-29.5877	0	0.615163	-26.8747	0	0.649119
Zcchc11	chr4:108459425-108559415	+	99990	31	0	6.11427	5.20145	5.98805	-5.04857	2.2257e-07	0.871693	-0.680746	0.248016	0.982259
D5Ertd579e	chr5:36600485-36696021	-	95536	9	0	9.03095	8.16745	8.2504	-4.0927	2.13192e-05	0.913916	-3.72275	9.85334e-05	0.922185
Pdpk1	chr17:24073679-24141594	-	67915	16	0	8.05088	9.34386	9.38333	6.26546	1.85861e-10	1.14286	6.51281	3.68795e-11	1.14722
Rfng	chr11:120780744-120784204	-	3460	8	0	8.16644	8.11943	8.49398	-0.128117	0.449028	0.994871	0.890626	0.186565	1.03573
Ift122	chr6:115853527-115926699	+	73172	30	0	5.74889	4.11043	4.34622	-7.96214	8.88178e-16	0.757226	-6.78792	5.68801e-12	0.792164
Stau2	chr1:16228809-16519302	-	290493	14	0	4.82211	5.19621	3.80394	1.51795	0.0645135	1.06425	-4.49342	3.50441e-06	0.82512
Ndnf	chr6:65671610-65706930	+	35320	4	0	4.51401	0.743627	0.654092	-27.0378	0	0.316217	-27.9896	0	0.29998
Rab7	chr6:88000434-88013690	-	13256	5	0	169.218	163.173	167.245	-1.97968	0.0238697	0.964486	-0.64811	0.258457	0.988407
Kremen1	chr11:5191552-5261610	-	70058	9	0	12.2035	12.5211	12.826	1.06938	0.142448	1.02406	2.10207	0.0177734	1.04715
Ccl27a	chr4:41769469-41774176	-	4707	12	0	1.23646	1.00712	1.17586	-1.40295	0.0803154	0.897454	-0.360515	0.359231	0.972902
Tbl1xr1	chr3:22076651-22216594	+	139943	16	0	6.43438	5.98798	5.84587	-2.72929	0.00317351	0.939955	-3.65082	0.000130701	0.920839
Htatip2	chr7:49759105-49773999	+	14894	9	0	17.3807	14.8233	12.6915	-4.16646	1.5468e-05	0.860864	-7.97138	7.77156e-16	0.744881
Mab21l1	chr3:55782509-55785287	+	2778	1	0	2.52677	1.29324	1.8638	-7.96835	7.77156e-16	0.650239	-4.02057	2.90289e-05	0.812019
Dusp9	chrX:73639440-73643514	+	4074	4	0	0.332174	0.58424	0.626179	3.26289	0.000551407	1.18921	3.76516	8.3221e-05	1.2207
Dusp8	chr7:142079486-142095284	-	15798	7	0	0.553358	1.05478	1.68977	6.54419	2.99103e-11	1.3228	12.7127	0	1.73159
Dusp5	chr19:53529317-53541322	+	12005	4	0	1.90984	0.736117	1.07069	-5.87952	2.05727e-09	0.596637	-3.9818	3.4197e-05	0.711617
Dusp4	chr8:34807609-34819894	+	12285	4	0	5.07531	4.0123	5.4215	-4.15496	1.6267e-05	0.825028	1.26955	0.102122	1.05698
Dusp7	chr9:106368631-106375723	+	7092	3	0	10.0188	7.38332	9.71598	-8.56621	0	0.760816	-0.931776	0.175726	0.972514
Dusp6	chr10:99263230-99267489	+	4259	3	0	5.44317	2.97029	3.60423	-10.7983	0	0.616202	-7.79481	3.21965e-15	0.714591
Dusp1	chr17:26505590-26508472	-	2882	4	0	13.5894	23.0415	20.2344	16.4152	0	1.64788	12.1464	0	1.45547
Dusp3	chr11:101971143-101984791	-	13648	3	0	11.6575	10.0554	8.32496	-5.32975	4.91742e-08	0.873425	-11.6526	0	0.736712
Mfge8	chr7:79133767-79149060	-	15293	10	0	454.747	538.87	246.382	29.4024	0	1.18458	-87.4925	0	0.542805
Cc2d1a	chr8:84132827-84147753	-	14926	29	0	9.41213	9.26699	10.9666	-0.460227	0.322676	0.98606	4.7624	9.5654e-07	1.1493
Cc2d1b	chr4:108619955-108634122	+	14167	25	0	13.0116	10.4971	11.7243	-7.10966	5.81646e-13	0.820547	-3.5776	0.00017338	0.908131
Ltc4s	chr11:50236471-50238471	-	2000	5	0	1.55404	1.77539	1.46185	0.702608	0.24115	1.08667	-0.310409	0.378125	0.963904
Ubr3	chr2:69897245-70024013	+	126768	41	0	11.543	11.9428	12.0645	1.77242	0.0381626	1.03188	2.32776	0.00996246	1.04158
Ubr2	chr17:46928290-47010532	-	82242	48	0	14.7946	15.6874	16.2906	3.40085	0.000335882	1.05652	5.69653	6.11342e-09	1.09472
Ubr1	chr2:120860275-120970715	-	110440	47	0	7.26464	8.8043	9.19959	8.08046	3.33067e-16	1.1863	10.1332	0	1.23412
Ubr7	chr12:102757974-102777701	+	19727	11	0	11.5609	11.3326	12.3992	-0.649733	0.257932	0.981826	2.35364	0.00929525	1.06674
Ubr5	chr15:37967327-38078853	-	111526	60	0	34.4946	39.3057	39.6503	13.2376	0	1.13554	14.2907	0	1.14525
Ubr4	chr4:139380658-139489532	+	108874	106	0	19.711	20.652	23.2471	4.45892	4.11869e-06	1.04543	16.3961	0	1.17073
Psd	chr19:46312086-46327156	-	15070	18	0	1.09605	0.7395	1.45536	-3.93309	4.19309e-05	0.829896	3.3885	0.000351382	1.17142
Fis1	chr5:136953274-136966234	+	12960	6	0	39.8162	36.7649	40.47	-2.76684	0.00283013	0.925244	0.584176	0.279551	1.01602
4930513N10Rik	chr8:95806829-95821728	+	14899	4	0	0.730898	0.653312	0.906589	-0.834668	0.201952	0.955176	1.75324	0.0397803	1.1015
Gm12070	chr11:26785107-26787859	+	2752	2	0	229.75	458.475	352.398	84.3466	0	1.99122	49.7631	0	1.53152
Polg2	chr11:106768203-106779537	-	11334	10	0	1.88578	1.63498	1.41956	-1.26905	0.102212	0.913094	-2.45521	0.00704003	0.838444
A430005L14Rik	chr4:153957236-153961924	+	4688	4	0	10.6177	8.31788	8.28201	-4.18684	1.41433e-05	0.802044	-4.29036	8.91927e-06	0.798957
Esr1	chr10:4612045-5003761	+	391716	9	0	5.5451	3.74197	4.09863	-9.30578	0	0.724506	-7.38031	7.89369e-14	0.778998
Ddx26b	chrX:56454838-56507843	+	53005	17	0	3.06474	1.91437	2.10032	-7.6155	1.31006e-14	0.716989	-6.3131	1.36753e-10	0.762735
Angptl6	chr9:20873808-20879710	-	5902	6	0	3.35883	2.45548	2.45899	-3.54464	0.000196575	0.792752	-3.55707	0.000187507	0.793558
Angptl4	chr17:33774899-33781575	-	6676	7	0	37.456	26.3049	29.2756	-14.5774	0	0.710029	-10.533	0	0.787279
Angptl2	chr2:33215960-33247714	+	31754	5	0	68.6032	70.7245	61.3935	2.52034	0.005862	1.03048	-8.94924	0	0.896417
Angptl1	chr1:156839022-156861079	+	22057	5	0	0.661609	0.277329	3.03168	-4.44956	4.30224e-06	0.76873	13.9355	0	2.42637
Eid2	chr7:28267880-28269168	+	1288	1	0	7.58714	7.85213	7.31947	0.578309	0.281528	1.03086	-0.599998	0.274254	0.968829
Eid3	chr10:82866625-82867929	+	1304	1	0	0.395949	0.586178	0.494876	1.65405	0.0490591	1.13627	0.912922	0.180642	1.07087
Eid1	chr2:125673099-125675642	+	2543	1	0	35.9933	41.4097	37.7882	7.41557	6.06182e-14	1.14642	2.54144	0.00551984	1.04852
Fhdc1	chr3:84442195-84480439	-	38244	13	0	2.61736	3.54066	4.68691	6.9212	2.23932e-12	1.25524	14.3975	0	1.57212
AI837181	chr19:5425143-5427316	+	2173	3	0	21.2996	19.9395	21.27	-1.98993	0.0232994	0.939007	-0.0430226	0.482842	0.998672
Gk5	chr9:96119428-96182953	+	63525	17	0	1.33942	1.43102	1.35721	0.68898	0.245418	1.03916	0.136938	0.44554	1.00761
Agbl5	chr5:30888851-30906666	+	17815	19	0	3.60264	3.55076	3.70417	-0.296254	0.383518	0.988727	0.57876	0.281376	1.02206
Gm13305	chr4:42158841-42665762	-	506921	28	0	4.06927	2.29877	2.86714	-10.5003	0	0.650738	-6.87738	3.04823e-12	0.762861
E330009J07Rik	chr6:40407497-40436133	-	28636	8	0	0.586404	0.692846	0.34684	0.992742	0.160418	1.0671	-2.64038	0.00414062	0.848989
Sdha	chr13:74322254-74350240	-	27986	15	0	59.3338	49.6716	59.229	-11.8336	0	0.839855	-0.12409	0.450622	0.998263
Sdhc	chr1:171129156-171150603	-	21447	6	0	61.2546	51.7931	55.9334	-7.30648	1.37113e-13	0.84802	-4.0701	2.34968e-05	0.914525
Sdhb	chr4:140961270-140979192	+	17922	8	0	47.3203	43.9838	46.0304	-2.73409	0.00312761	0.93095	-1.05459	0.145807	0.973306
Sdhd	chr9:50596339-50603849	-	7510	4	0	55.4818	49.2476	49.6822	-5.22095	8.90044e-08	0.889623	-4.88863	5.07711e-07	0.897319
1700048M11Rik	chr16:92308715-92312466	-	3751	2	0	0.471808	0.327477	0.383963	-0.848997	0.197942	0.901936	-0.503191	0.307415	0.940315
4930512B01Rik	chr12:69790343-69841880	+	51537	8	0	2.23302	2.35827	2.18332	0.526469	0.299281	1.03874	-0.214954	0.414902	0.98463
Atp9b	chr18:80734140-80934058	-	199918	30	0	11.6246	10.6113	10.8844	-3.78642	7.64156e-05	0.919729	-2.77293	0.00277767	0.941368
Atp9a	chr2:168634437-168741800	-	107363	28	0	22.4481	20.0149	13.9147	-5.30312	5.69203e-08	0.896232	-20.2658	0	0.636073
BC028528	chr3:95884972-95891930	-	6958	5	0	19.1959	15.1404	10.7518	-3.49974	0.000232853	0.799195	-7.86365	1.88738e-15	0.58189
C8g	chr2:25498649-25501719	-	3070	8	0	0.696034	0.557462	0.549699	-1.04069	0.14901	0.918296	-1.11137	0.133205	0.913719
Atxn10	chr15:85336380-85463836	+	127456	12	0	56.0693	56.8733	57.8996	0.890334	0.186643	1.01409	2.03621	0.0208646	1.03207
Atxn1l	chr8:109726450-109737739	-	11289	4	0	8.50589	7.96508	8.42096	-2.76332	0.00286084	0.943107	-0.431895	0.332909	0.991065
Sys1	chr2:164460970-164465510	+	4540	4	0	11.6242	10.7141	10.8379	-1.84591	0.0324529	0.927904	-1.6043	0.0543235	0.937714
Chpf2	chr5:24586749-24592486	+	5737	4	0	27.0276	29.3582	29.8552	4.52084	3.0798e-06	1.08316	5.51286	1.76522e-08	1.10089
Sec22c	chr9:121680044-121705029	-	24985	8	0	2.05485	1.91261	1.84458	-1.29812	0.0971235	0.953436	-1.95262	0.0254324	0.931168
Sec22b	chr3:97901226-97922318	+	21092	5	0	42.7101	44.3267	46.475	1.76394	0.0388711	1.03698	4.09632	2.09883e-05	1.08613
Sec22a	chr16:35311130-35363918	-	52788	7	0	3.96579	4.1901	4.1679	1.1857	0.11787	1.04517	1.07985	0.140104	1.0407
Ube2d2a	chr18:35771558-35807172	+	35614	7	0	48.0606	49.4526	49.8583	1.67848	0.0466267	1.02837	2.18324	0.0145091	1.03664
Tasp1	chr2:139833479-140066785	-	233306	16	0	2.39955	2.29873	2.57797	-0.556389	0.288972	0.970344	0.965301	0.167197	1.05248
Tsr1	chr11:74898079-74909340	+	11261	15	0	20.4254	19.81	21.7363	-1.3489	0.0886841	0.971281	2.83287	0.00230663	1.06119
Tsr3	chr17:25240169-25242799	+	2630	7	0	10.2247	10.8112	11.5274	1.05522	0.145662	1.05225	2.32686	0.00998636	1.11606
Tsr2	chrX:151087093-151096543	-	9450	6	0	5.53064	5.21845	5.82731	-1.40396	0.0801654	0.952195	1.30953	0.0951774	1.04543
Mms22l	chr4:24496461-24602948	+	106487	24	0	3.34739	3.29072	4.04641	-0.351274	0.362691	0.986964	4.14313	1.71299e-05	1.16079
Whsc1	chr5:33843111-33897966	+	54855	23	0	5.03411	5.46159	6.01373	3.56593	0.000181287	1.07084	8.04134	4.44089e-16	1.16235
Arl13b	chr16:62793688-62847040	-	53352	10	0	5.86146	5.52679	6.04392	-1.40716	0.0796898	0.951225	0.757062	0.224506	1.02659
Ppp2ca	chr11:52098823-52122749	+	23926	7	0	85.69	77.1994	78.7677	-6.98729	1.40132e-12	0.902059	-5.71871	5.36679e-09	0.920149
Ppp2cb	chr8:33599620-33619804	+	20184	7	0	30.0878	29.2993	29.7335	-1.04783	0.147359	0.974636	-0.473369	0.317975	0.988603
Llgl2	chr11:115824057-115855780	+	31723	27	0	0.8676	1.03082	1.0791	1.70071	0.0444989	1.08739	2.19794	0.0139766	1.11324
Llgl1	chr11:60699689-60714188	+	14499	24	0	15.8386	15.3889	15.4255	-1.27943	0.100373	0.973293	-1.18531	0.117948	0.975465
Hist1h2bl	chr13:21715762-21716143	-	381	1	0	1.81111	2.89204	2.47427	2.32094	0.010145	1.38452	1.50831	0.0657381	1.23591
Rccd1	chr7:80316615-80324454	-	7839	9	0	1.91344	1.9724	2.60183	0.345686	0.364789	1.02024	3.78009	7.83854e-05	1.23628
Olr1	chr6:129485246-129507165	-	21919	8	0	0.611971	2.76948	3.21298	16.6711	0	2.33843	19.1812	0	2.61356
Arhgap44	chr11:65002038-65162961	-	160923	21	0	1.38807	1.70021	1.30531	2.7072	0.00339266	1.13071	-0.776136	0.218834	0.965346
Arhgap42	chr9:8994952-9239013	-	244061	23	0	21.8151	12.9588	15.606	-26.4343	0	0.611823	-17.99	0	0.72785
Morc2a	chr11:3649493-3690372	+	40879	31	0	12.2385	10.9944	11.3921	-4.46607	3.98341e-06	0.906021	-3.039	0.00118684	0.936061
Rab39b	chrX:75572044-75578231	-	6187	2	0	1.15264	1.9612	2.50801	6.37429	9.19061e-11	1.37561	9.97015	0	1.62963
Ppp3ca	chr3:136670769-136935779	+	265010	14	0	34.6717	34.2218	28.1646	-0.606828	0.271982	0.987386	-9.27125	0	0.817583
Ppp3cb	chr14:20499313-20546573	-	47260	14	0	20.8565	18.0657	20.4524	-6.66345	1.33737e-11	0.87231	-0.944599	0.172432	0.981511
Arfrp1	chr2:181357689-181365404	-	7715	10	0	6.30798	5.98315	6.86694	-1.12834	0.129588	0.955551	1.89229	0.0292262	1.07649
Pbxip1	chr3:89436703-89450952	+	14249	11	0	45.9866	56.8324	46.7195	17.0985	0	1.23083	1.22883	0.109569	1.0156
BC096441	chr11:69682576-69696098	-	13522	15	0	12.4564	7.02621	6.63159	-13.9276	0	0.59646	-15.1924	0	0.567134
Fabp7	chr10:57784922-57788450	+	3528	4	0	5.96964	1.78793	1.87505	-9.94391	0	0.400011	-9.72367	0	0.41251
Fabp4	chr3:10204342-10208576	-	4234	4	0	313.729	128.579	123.628	-53.4344	0	0.411718	-55.4652	0	0.395986
Fabp5	chr3:10012584-10016610	+	4026	5	0	235.999	127.063	112.782	-42.2745	0	0.540353	-49.0941	0	0.480094
Fabp3	chr4:130308777-130315463	+	6686	4	0	1.39543	2.37701	2.73221	3.04934	0.00114671	1.40977	4.01626	2.95645e-05	1.55806
Nelfcd	chr2:174415803-174427502	+	11699	15	0	12.6933	10.6699	12.4269	-4.77865	8.82364e-07	0.852237	-0.612003	0.270268	0.980542
Suclg2	chr6:95474133-95718837	-	244704	11	0	20.6187	18.617	18.1471	-3.64707	0.000132624	0.907409	-4.56975	2.44156e-06	0.885671
Suclg1	chr6:73248504-73276907	+	28403	9	0	34.5192	30.2988	31.1654	-4.67612	1.46176e-06	0.88118	-3.72304	9.84203e-05	0.905577
Vgll3	chr16:65815632-65863066	+	47434	4	0	67.6297	68.5362	78.6205	1.07153	0.141966	1.01321	12.6523	0	1.16015
Vgll4	chr6:114862091-114921752	-	59661	5	0	10.8234	9.80093	9.68958	-1.93384	0.0265667	0.913523	-2.16893	0.0150441	0.904105
Nup50	chr15:84923427-84942963	+	19536	8	0	12.538	13.9991	15.1438	4.66934	1.51087e-06	1.10793	8.23249	1.11022e-16	1.19249
Nup54	chr5:92415539-92435199	-	19660	12	0	10.4324	9.92553	10.6988	-1.29658	0.0973874	0.955666	0.674951	0.249853	1.0233
Rnf20	chr4:49632059-49656886	+	24827	22	0	15.5071	16.5023	16.7827	2.75986	0.00289129	1.06029	3.55512	0.000188904	1.07728
Zc4h2	chrX:95639196-95658432	-	19236	5	0	3.36962	3.5288	2.91731	0.67048	0.251276	1.03643	-2.01408	0.0220003	0.896487
1700009N14Rik	chr4:39450292-39451778	+	1486	2	0	0.287058	1.40825	1.20822	7.27439	1.73972e-13	1.87112	6.45996	5.23656e-11	1.71571
Jrk	chr15:74702411-74709322	-	6911	2	0	1.11714	1.34346	1.4539	2.56201	0.00520339	1.1069	3.7669	8.26421e-05	1.15907
Strn4	chr7:16815888-16840931	+	25043	19	0	20.6126	19.5414	22.0986	-2.40254	0.00814084	0.950433	3.26034	0.000556387	1.06875
Sdsl	chr5:120458201-120472763	-	14562	8	0	1.38377	1.07764	1.21766	-1.62282	0.0523135	0.871577	-0.86351	0.193928	0.930314
Strn3	chr12:51608540-51691914	-	83374	18	0	25.7273	26.1931	26.9566	0.996846	0.15942	1.01743	2.63571	0.00419805	1.04599
Atp13a1	chr8:69791162-69807748	+	16586	26	0	14.3045	14.6985	16.3722	1.09391	0.136997	1.02575	5.63307	8.85167e-09	1.1351
Atp13a3	chr16:30312423-30388530	-	76107	34	0	17.502	18.8627	22.9814	4.60904	2.02262e-06	1.07355	17.7602	0	1.29615
Atp13a2	chr4:140986872-141007701	+	20829	30	0	8.19336	4.54056	4.97554	-16.1255	0	0.60267	-14.0608	0	0.649984
Pkd2	chr5:104459456-104505819	+	46363	15	0	18.1661	28.8988	29.8221	26.946	0	1.55998	29.3073	0	1.60815
Pkd1	chr17:24549949-24596514	+	46565	46	0	13.255	18.8899	16.5536	28.2384	0	1.39529	17.3485	0	1.2314
Gpx1	chr9:108339079-108340344	+	1265	2	0	105.283	99.2678	111.464	-3.25292	0.000571131	0.943405	3.27628	0.000525916	1.05815
Gpx3	chr11:54902853-54910382	+	7529	5	0	1263.93	755.274	552.519	-105.641	0	0.59788	-156.807	0	0.43759
Gpx4	chr10:80053509-80056439	+	2930	8	0	157.448	157.092	146.216	-0.166008	0.434075	0.997756	-5.38681	3.58588e-08	0.929114
Gpx7	chr4:108400216-108406713	-	6497	3	0	39.202	36.2371	38.9907	-2.84306	0.00223411	0.926252	-0.20077	0.420439	0.994744
Gpx8	chr13:113042762-113046388	-	3626	3	0	104.008	87.8117	91.2746	-8.91371	0	0.845758	-7.00391	1.24456e-12	0.878736
Cyp2r1	chr7:114550167-114562972	-	12805	5	0	0.757656	0.590689	0.709541	-1.38643	0.0828083	0.905006	-0.386129	0.349701	0.972626
Spg7	chr8:123065507-123097751	+	32244	17	0	15.6464	18.3758	17.9544	5.65238	7.91222e-09	1.16397	4.85697	5.95975e-07	1.13865
Col10a1	chr10:34389980-34397085	+	7105	3	0	0.925096	0.633037	0.654932	-3.13246	0.000866744	0.848289	-2.89896	0.00187204	0.859662
Ccar1	chr10:62743927-62792368	-	48441	25	0	18.6552	19.8597	23.7268	3.10301	0.0009578	1.06128	12.5747	0	1.25803
Cog8	chr8:107048708-107056737	-	8029	5	0	9.20828	8.11467	8.87196	-2.88151	0.00197885	0.892871	-0.8749	0.190814	0.967054
Cog3	chr14:75702350-75754493	-	52143	23	0	9.83072	9.7655	9.95988	-0.228763	0.409527	0.993979	0.454974	0.324564	1.01193
Cog2	chr8:124520766-124552007	+	31241	18	0	12.5089	11.3644	11.7288	-2.97571	0.00146157	0.915279	-2.03033	0.0211615	0.942259
Cog1	chr11:113649528-113662401	+	12873	14	0	12.6375	11.2744	13.2409	-3.66756	0.000122437	0.900053	1.57455	0.0576797	1.04425
Cog7	chr7:121922838-121981693	-	58855	17	0	8.5754	8.24589	7.64035	-1.0312	0.151224	0.965588	-3.00693	0.00131951	0.902349
Cog6	chr3:52982122-53017223	-	35101	19	0	9.67068	11.2549	10.8141	4.46959	3.91847e-06	1.14846	3.29256	0.000496392	1.10716
Cog5	chr12:31654868-31937630	+	282762	23	0	7.72021	7.40574	6.95046	-1.05799	0.145031	0.963937	-2.65298	0.00398918	0.911727
Cog4	chr8:110847023-110882234	+	35211	19	0	20.4478	18.8075	18.6423	-3.28419	0.000511382	0.923524	-3.65446	0.000128859	0.915818
Rybp	chr6:100228564-100287358	-	58794	5	0	20.9894	16.9814	17.2722	-10.2906	0	0.81773	-9.58559	0	0.830954
Yap1	chr9:7932000-8004596	-	72596	9	0	34.8952	43.1898	39.6066	14.473	0	1.23108	8.50065	0	1.13125
Gm16973	chr14:56696274-56701000	-	4726	4	0	2.3587	2.02361	3.62513	-1.78331	0.0372683	0.900233	5.81922	2.95607e-09	1.37706
4933431E20Rik	chr3:107888849-107896213	-	7364	3	0	1.29632	1.36733	1.48478	0.764486	0.222289	1.03093	2.00416	0.0225266	1.08207
Sike1	chr3:102995739-103003914	+	8175	5	0	9.98291	9.06	8.7698	-2.67432	0.00374399	0.915969	-3.57312	0.000176379	0.889546
Hpse	chr5:100679485-100719683	-	40198	12	0	7.77591	4.31604	3.35475	-13.2281	0	0.605754	-17.7302	0	0.496216
Pianp	chr6:124996719-125003097	+	6378	8	0	20.7051	8.25075	4.52754	-26.8355	0	0.426202	-37.5234	0	0.254665
Nynrin	chr14:55854114-55874736	+	20622	8	0	10.3285	9.98582	10.6662	-1.56454	0.0588455	0.969751	1.53043	0.0629553	1.02981
Ccrn4l	chr3:51224446-51251654	+	27208	3	0	4.83293	5.75892	8.12514	3.76429	8.35112e-05	1.15875	12.2234	0	1.56442
P2rx1	chr11:72999144-73015197	+	16053	12	0	2.05893	1.22359	1.02334	-5.45394	2.46324e-08	0.726916	-7.02419	1.07647e-12	0.661454
P2rx3	chr2:84996551-85035834	-	39283	12	0	0.475241	0.309633	0.262622	-2.8961	0.00188919	0.887741	-3.86203	5.62242e-05	0.855875
P2rx5	chr11:73160529-73172687	+	12158	13	0	0.468893	0.737447	0.877673	2.79027	0.00263323	1.18283	4.06547	2.39682e-05	1.27829
P2rx4	chr5:122707556-122729042	+	21486	12	0	26.773	15.0834	13.8043	-19.3163	0	0.579104	-21.9072	0	0.533048
P2rx7	chr5:122643910-122691432	+	47522	16	0	2.90337	0.707356	4.18471	-20.3737	0	0.437406	8.52593	0	1.32827
Cuedc1	chr11:88099145-88194140	+	94995	12	0	7.20288	9.1221	7.32481	6.4046	7.53841e-11	1.23397	0.435679	0.331535	1.01487
Klf13	chr7:63886350-63938915	-	52565	2	0	10.5649	7.91379	7.07928	-11.7996	0	0.77076	-15.9995	0	0.698602
Klf12	chr14:99870639-100149796	-	279157	7	0	0.652847	0.595088	0.421444	-0.935928	0.174655	0.965055	-4.0755	2.29575e-05	0.859997
Klf11	chr12:24651370-24662782	+	11412	4	0	3.09102	2.46368	2.25342	-4.01731	2.94329e-05	0.846653	-5.51222	1.77165e-08	0.795257
Klf10	chr15:38294412-38300707	-	6295	4	0	8.76608	6.73984	8.70675	-6.79205	5.52736e-12	0.792523	-0.188854	0.425104	0.993926
Klf16	chr10:80567120-80577296	-	10176	2	0	5.99713	6.4549	6.69395	1.59604	0.0552404	1.06542	2.42937	0.00756246	1.09959
Klf15	chr6:90462625-90475209	+	12584	3	0	5.32076	1.70686	1.79895	-15.6631	0	0.42825	-15.2329	0	0.442818
Zfp532	chr18:65580229-65689436	+	109207	6	0	5.70975	5.35649	5.38112	-1.88179	0.0299322	0.947351	-1.76412	0.0388559	0.951022
Tfg	chr16:56690328-56717450	-	27122	8	0	41.4388	51.1315	51.8261	10.6176	0	1.22839	11.4506	0	1.24476
Hps5	chr7:46760465-46795881	-	35416	25	0	7.33395	6.40848	7.39916	-4.13838	1.74884e-05	0.888952	0.284095	0.388169	1.00783
Hps4	chr5:112343094-112378424	+	35330	14	0	4.56268	4.09188	4.47758	-2.041	0.0206255	0.915366	-0.364087	0.357896	0.984703
Hps6	chr19:46003477-46006173	+	2696	1	0	4.06252	3.87294	3.78274	-0.835175	0.201809	0.962553	-1.25065	0.10553	0.944736
Hps1	chr19:42755195-42779976	-	24781	20	0	6.04969	6.06644	7.31267	0.0603707	0.47593	1.00238	4.37323	6.12106e-06	1.17915
Hps3	chr3:19995944-20035310	-	39366	19	0	3.78442	2.43992	2.53653	-8.76367	0	0.718985	-8.1297	2.22045e-16	0.739178
Serpinb6a	chr13:33917917-34002794	-	84877	11	0	242.615	312.721	280.481	30.8691	0	1.28777	17.3545	0	1.15543
Serpinb6b	chr13:32965512-32979037	+	13525	7	0	5.61361	4.6238	4.02646	-3.18973	0.000712032	0.850336	-5.31374	5.37002e-08	0.760017
Gm6568	chrX:157540803-157541750	+	947	2	0	0.654583	0.634717	0.620428	-0.126141	0.44981	0.987993	-0.220034	0.412922	0.979357
Apex1	chr14:50924948-50927188	+	2240	5	0	32.4108	30.8655	34.3462	-1.67869	0.0466067	0.953747	2.06534	0.0194452	1.05793
Apex2	chrX:150571506-150588149	-	16643	6	0	3.5684	2.90538	2.92125	-2.70568	0.00340821	0.854868	-2.65937	0.00391432	0.858341
Ldlr	chr9:21723575-21749918	+	26343	19	0	31.1504	27.9356	28.8195	-6.73213	8.35987e-12	0.900007	-4.88716	5.11512e-07	0.927498
C1qtnf3	chr15:10952331-10980162	+	27831	8	0	0.32232	1.81131	1.40409	12.2832	0	2.12605	10.0735	0	1.81808
Prelid1	chr13:55322054-55325272	+	3218	5	0	186.297	236.491	208.878	19.236	0	1.26799	9.04178	0	1.12057
Prelid2	chr18:41875695-41951194	-	75499	7	0	4.53048	15.6225	7.40616	15.8226	0	3.00561	5.40297	3.27741e-08	1.51997
Rce1	chr19:4622550-4625617	-	3067	8	0	13.0487	10.5808	11.0362	-4.61712	1.94552e-06	0.82433	-3.76003	8.4945e-05	0.856747
Znrd1	chr17:36954357-36958428	-	4071	4	0	15.8265	11.1272	13.0553	-5.67267	7.02939e-09	0.720722	-3.25641	0.000564159	0.83531
Gpd1l	chr9:114899338-114933987	-	34649	8	0	6.57137	4.55803	5.53831	-9.57176	0	0.734085	-4.74437	1.04576e-06	0.863557
Gm9767	chr10:26078254-26079447	+	1193	1	0	0.190583	0.442439	0.674535	2.60508	0.00459268	1.21154	4.33781	7.19534e-06	1.40648
Bms1	chr6:118383380-118419417	-	36037	23	0	15.5317	15.0806	16.7326	-1.27597	0.100984	0.972714	3.33884	0.000420648	1.07264
Hat1	chr2:71389259-71441622	+	52363	11	0	17.9648	14.5014	19.6479	-5.77113	3.93718e-09	0.817375	2.62747	0.00430116	1.08875
Carns1	chr19:4164323-4175479	-	11156	10	0	0.54787	0.4817	0.475409	-0.982123	0.16302	0.957251	-1.08802	0.138292	0.953187
Il11ra1	chr4:41760442-41769473	+	9031	15	0	33.5215	21.3297	24.109	-17.4495	0	0.646836	-13.2376	0	0.727345
Il11ra2	chr4:42158115-42665763	-	507648	28	0	2.99685	1.71013	2.11867	-10.3973	0	0.678067	-6.85325	3.60956e-12	0.780283
Rap1gds1	chr3:138925905-139075199	-	149294	15	0	24.261	32.333	28.1616	15.5029	0	1.31954	7.8643	1.77636e-15	1.15441
Mir22hg	chr11:75461538-75466690	+	5152	3	0	22.8825	19.747	20.2411	-4.82541	6.98594e-07	0.868711	-4.07594	2.29141e-05	0.889401
Dera	chr6:137754576-137837872	+	83296	9	0	10.7897	9.32907	10.5387	-3.19898	0.000689568	0.876107	-0.538479	0.295123	0.97871
Usmg5	chr19:47083470-47090625	-	7155	4	0	81.8862	91.0857	93.6746	3.08552	0.001016	1.11099	3.96245	3.70919e-05	1.14222
Slu7	chr11:43433730-43447981	+	14251	17	0	12.2681	10.1879	9.93341	-6.41281	7.14309e-11	0.843221	-7.29857	1.45439e-13	0.824038
Ezr	chr17:6738130-6782780	-	44650	13	0	6.36814	2.79554	3.31934	-15.672	0	0.515129	-13.0818	0	0.586219
Dleu2	chr14:61602835-61682373	-	79538	7	0	0.84472	0.53526	0.524114	-2.59531	0.00472527	0.832246	-2.71884	0.00327561	0.826204
H2-Q10	chr17:35470088-35474563	+	4475	7	0	0.76967	0.205712	0.368864	-5.25989	7.20708e-08	0.68132	-3.47465	0.000255763	0.773514
9030025P20Rik	chr17:14978863-14991577	+	12714	12	0	2.67746	2.41449	2.31025	-1.28275	0.0997904	0.928491	-1.82543	0.0339677	0.900148
Abhd15	chr11:77515116-77520628	+	5512	2	0	1.16444	0.72133	0.928427	-4.40296	5.33912e-06	0.795276	-2.24213	0.0124763	0.890957
Abhd10	chr16:45729724-45742955	-	13231	8	0	2.52841	2.11334	2.47349	-2.47662	0.00663166	0.882363	-0.318338	0.375114	0.984435
Abhd11	chr5:135009151-135012175	+	3024	9	0	10.0256	9.85225	9.67232	-0.382953	0.350877	0.98428	-0.791164	0.214424	0.96796
Kcnab3	chr11:69326257-69333041	+	6784	14	0	0.360316	0.410502	0.389888	0.687698	0.245822	1.03689	0.414745	0.339164	1.02174
Kcnab2	chr4:152390739-152477549	-	86810	17	0	6.48844	1.30504	1.19658	-27.4229	0	0.307813	-28.279	0	0.293329
Gm11201	chr11:79023596-79035005	+	11409	6	0	1.48408	1.1465	1.41273	-2.88021	0.00198703	0.864105	-0.584831	0.279331	0.971278
Rtel1	chr2:181319723-181356616	+	36893	37	0	5.43329	4.95768	6.06786	-2.34993	0.00938856	0.926071	3.00673	0.00132036	1.09864
Depdc7	chr2:104721786-104742801	-	21015	9	0	1.31491	0.968738	1.09552	-2.27352	0.0114973	0.850459	-1.41347	0.0787582	0.905228
Depdc5	chr5:32863720-32994233	+	130513	46	0	2.5472	2.64327	2.78296	0.925985	0.177227	1.02708	2.26334	0.0118074	1.06646
Efhc1	chr1:20951625-20990841	+	39216	11	0	1.9079	2.15374	1.85279	1.3691	0.0854845	1.08454	-0.322029	0.373715	0.981048
Mest	chr6:30733505-30748466	+	14961	15	0	13.5247	0.82851	2.13827	-42.4826	0	0.12589	-36.5201	0	0.216064
Bphl	chr13:34037640-34074074	+	36434	7	0	9.98364	9.23809	7.83291	-1.41338	0.0787715	0.932122	-4.27168	9.70018e-06	0.804188
Amer1	chrX:95420313-95444840	-	24527	2	0	2.99995	2.45749	2.46121	-5.11007	1.61016e-07	0.864384	-5.11515	1.56743e-07	0.865313
Cerk	chr15:86139100-86186141	-	47041	13	0	8.02262	3.95254	3.72219	-18.9987	0	0.548903	-20.3914	0	0.523372
Myl12b	chr17:70973962-70990516	-	16554	4	0	117.814	110.61	89.4939	-3.49135	0.000240292	0.939368	-14.5323	0	0.761645
Myl12a	chr17:70993792-71002533	-	8741	4	0	232.043	287.922	289.544	24.686	0	1.23978	25.6197	0	1.24674
Rpl7a	chr2:26910806-26913311	+	2505	8	0	661.455	666.065	678.113	0.888966	0.187011	1.00696	3.22721	0.00062502	1.02515
Fadd	chr7:144578322-144582436	-	4114	2	0	4.37405	3.34785	3.78153	-4.73326	1.1047e-06	0.809044	-2.68063	0.00367423	0.889745
Cox7b	chrX:106015699-106022450	+	6751	3	0	59.576	57.5417	58.7236	-1.42141	0.0775991	0.966418	-0.597956	0.274935	0.985928
Cox7c	chr13:86044797-86046795	-	1998	3	0	123.749	119.568	116.401	-1.35734	0.0873364	0.966487	-2.42284	0.00769981	0.941099
Aipl1	chr11:72028721-72037509	-	8788	6	0	0.591252	0.28673	0.248365	-3.08524	0.00101694	0.808627	-3.57329	0.00017626	0.784518
Zfp874a	chr13:67440430-67451624	-	11194	4	0	2.47469	1.36867	2.53311	-7.6905	7.32747e-15	0.681691	0.358364	0.360035	1.01681
Zfp874b	chr13:67471512-67484253	-	12741	4	0	2.0202	1.62102	1.7852	-3.07278	0.00106038	0.867829	-1.78407	0.0372062	0.92219
Dalrd3	chr9:108569891-108572771	+	2880	12	0	9.93208	9.06385	9.05911	-1.98469	0.0235897	0.92058	-2.01321	0.0220461	0.920146
Fam107b	chr2:3713457-3782134	+	68677	4	0	3.3535	2.85956	5.01817	-2.65847	0.00392485	0.886543	7.78712	3.44169e-15	1.38238
Mdga1	chr17:29827957-29887882	-	59925	16	0	3.30351	2.39979	2.63519	-7.87516	1.77636e-15	0.790004	-5.75162	4.41952e-09	0.844704
Gfer	chr17:24693190-24696156	-	2966	3	0	7.49813	8.92298	10.5774	3.53777	0.000201762	1.16767	7.36074	9.14824e-14	1.36235
Gorab	chr1:163384908-163403641	-	18733	5	0	8.49003	8.00331	8.42166	-1.43487	0.0756617	0.948713	-0.200807	0.420425	0.992796
Glod4	chr11:76220394-76243699	-	23305	9	0	14.9329	12.3706	14.1608	-5.89033	1.9271e-09	0.839178	-1.73393	0.0414653	0.951539
Pygl	chr12:70190814-70227683	-	36869	20	0	26.0604	32.9316	22.3671	11.3453	0	1.25392	-6.79724	5.33196e-12	0.863514
Pfas	chr11:68985700-69008460	-	22760	28	0	3.82814	3.8632	4.55973	0.241063	0.404753	1.00726	4.86222	5.80375e-07	1.15152
Gramd3	chr18:56432131-56503792	+	71661	14	0	6.5957	6.8229	6.93539	0.756387	0.224709	1.02991	1.13667	0.127838	1.04472
Gramd4	chr15:86057694-86137636	+	79942	21	0	8.87298	7.42598	7.90056	-5.71551	5.46867e-09	0.853439	-3.81799	6.72722e-05	0.901507
Dtwd1	chr2:126152140-126165277	+	13137	5	0	5.06889	4.9824	5.53315	-0.238926	0.405582	0.985749	1.26019	0.103801	1.0765
Sbk1	chr7:126272618-126294999	+	22381	4	0	2.31187	1.94563	2.10216	-2.71502	0.00331362	0.889417	-1.53972	0.0618148	0.936678
Msr1	chr8:39581699-39642678	-	60979	11	0	33.5792	4.75076	3.35215	-70.7591	0	0.166307	-75.7474	0	0.125861
Gemin8	chrX:166170479-166190512	+	20033	4	0	3.55605	2.30108	2.48865	-5.31819	5.24015e-08	0.724547	-4.48485	3.6482e-06	0.765718
Gemin2	chr12:59013392-59027988	+	14596	10	0	6.0891	6.20592	6.10514	0.264754	0.3956	1.01648	0.0368296	0.48531	1.00226
Gemin6	chr17:80224488-80228497	+	4009	3	0	5.78712	6.23741	7.3978	1.02231	0.153316	1.06634	3.52586	0.000211059	1.23731
Gemin7	chr7:19564948-19573343	-	8395	2	0	34.5468	37.6081	35.4107	2.37811	0.00870089	1.08612	0.688025	0.245718	1.0243
Gemin4	chr11:76210570-76217572	-	7002	2	0	4.77269	5.0202	6.51044	1.10961	0.133583	1.04287	7.32762	1.17129e-13	1.30103
Gemin5	chr11:58120000-58168539	-	48539	31	0	5.94531	6.09204	7.02757	0.796583	0.212847	1.02113	5.71294	5.55208e-09	1.15583
Sppl3	chr5:115011523-115098790	+	87267	11	0	21.5579	20.8855	20.1869	-1.30935	0.0952076	0.97019	-2.71606	0.0033032	0.93922
Ctsh	chr9:90054266-90076095	+	21829	12	0	116.628	66.5052	63.0245	-35.7332	0	0.573886	-38.838	0	0.544296
Bgn	chrX:73483634-73495936	+	12302	8	0	2609.02	3027.67	2544.53	65.3167	0	1.1604	-10.622	0	0.975289
Msra	chr14:64122620-64455903	-	333283	13	0	3.05091	2.51396	2.4418	-2.39564	0.00829579	0.86745	-2.75793	0.00290839	0.849637
Ctsk	chr3:95499285-95509362	+	10077	8	0	88.2975	65.1809	51.0459	-17.1861	0	0.741128	-29.2858	0	0.582837
2410131K14Rik	chr5:118245226-118263114	+	17888	5	0	4.60816	4.76984	5.05898	0.651809	0.257262	1.02883	1.8069	0.0353886	1.08039
Fkbp4	chr6:128430106-128438631	-	8525	10	0	29.6466	29.3408	32.6257	-0.443014	0.328878	0.99002	4.2384	1.1256e-05	1.09721
Fkbp5	chr17:28398752-28486149	-	87397	11	0	10.3148	9.04069	11.9485	-4.31516	7.97426e-06	0.887396	5.20446	9.72792e-08	1.14439
Fkbp7	chr2:76663033-76673098	-	10065	4	0	39.5558	38.2974	44.1701	-1.02148	0.153514	0.96897	3.6446	0.000133903	1.11378
Fkbp2	chr19:6977738-6980461	-	2723	8	0	27.9575	23.6601	26.1976	-3.68831	0.000112873	0.851597	-1.48715	0.0684871	0.939224
Fkbp3	chr12:65062431-65073938	-	11507	7	0	37.0812	39.3289	44.7432	1.88856	0.0294754	1.05902	6.28038	1.68877e-10	1.2012
Fkbp8	chr8:70527742-70535328	+	7586	11	0	67.8606	63.2021	62.3707	-4.23331	1.15139e-05	0.932348	-5.04887	2.22218e-07	0.920274
Fkbp9	chr6:56832058-56879360	+	47302	10	0	185.255	143.412	137.367	-30.3012	0	0.775346	-35.28	0	0.742893
Pdhx	chr2:103021056-103073513	-	52457	11	0	6.38704	5.51652	5.9378	-3.03083	0.00121939	0.882156	-1.55027	0.0605383	0.939185
Ctsc	chr7:88278092-88310875	+	32783	7	0	18.0307	5.67786	3.51417	-30.2606	0	0.350899	-37.4582	0	0.237204
Rsc1a1	chr4:141683562-141685716	-	2154	1	0	20.8144	16.2987	15.9097	-8.2285	1.11022e-16	0.792997	-9.0567	0	0.775162
Ddx47	chr6:135011611-135023776	+	12165	12	0	19.7825	17.2949	18.1667	-4.10237	2.0447e-05	0.880304	-2.6565	0.00394785	0.922251
Pdhb	chr14:8165990-8172992	-	7002	10	0	27.5931	26.0323	26.8219	-1.96315	0.0248144	0.945415	-0.971518	0.165645	0.973029
Nipbl	chr15:8291224-8444463	-	153239	48	0	12.0702	11.2575	12.0824	-3.80806	7.00296e-05	0.937826	0.0567221	0.477383	1.00093
Ap1s1	chr5:137034993-137046060	-	11067	5	0	68.6239	64.4287	74.4945	-3.10672	0.000945889	0.939744	4.2293	1.17209e-05	1.08432
Ap1s2	chrX:163909159-163929546	+	20387	5	0	6.03578	6.13097	5.65607	0.367971	0.356448	1.01353	-1.51101	0.0653927	0.946032
Ap1s3	chr1:79606875-79671972	-	65097	5	0	2.29509	1.6132	1.6783	-4.42606	4.79845e-06	0.79306	-4.00074	3.15717e-05	0.812814
Evi2b	chr11:79513384-79523762	-	10378	2	0	4.8512	0.751926	0.523281	-24.7194	0	0.299413	-26.7098	0	0.260337
Fzr1	chr10:81366878-81378370	-	11492	14	0	17.537	18.9079	20.6058	2.57563	0.00500286	1.07395	5.68988	6.35644e-09	1.16555
Chtop	chr3:90498957-90509443	-	10486	5	0	27.1679	22.521	25.8836	-8.98335	0	0.835027	-2.4231	0.00769445	0.954404
Dvl2	chr11:70000625-70010109	+	9484	15	0	8.49428	7.70018	8.53779	-2.55563	0.00529975	0.91636	0.137764	0.445213	1.00458
Dvl3	chr16:20517063-20532187	+	15124	15	0	11.6596	14.3037	15.2946	6.73357	8.27782e-12	1.20886	9.17748	0	1.28714
Uchl5	chr1:143777277-143807466	+	30189	12	0	9.26949	7.60195	8.77563	-4.17702	1.47677e-05	0.837622	-1.20616	0.113877	0.95191
Uchl1	chr5:66676120-66687234	+	11114	9	0	5.37302	6.61471	6.59283	2.90023	0.00186444	1.19484	2.8805	0.00198521	1.1914
Uchl3	chr14:101653966-101696125	+	42159	9	0	12.0216	12.1368	13.3653	0.170798	0.432191	1.00885	1.96142	0.0249148	1.10319
Meaf6	chr4:125085146-125109889	+	24743	6	0	9.51847	7.88301	8.25867	-2.77489	0.00276106	0.844515	-2.13239	0.0164872	0.88023
2610020H08Rik	chr7:119794129-119848941	+	54812	19	0	1.94946	1.8949	1.91321	-0.322223	0.373642	0.981503	-0.215547	0.41467	0.987708
Pef1	chr4:130107555-130128134	+	20579	5	0	21.1129	23.2948	23.8771	3.08029	0.001034	1.09867	3.91433	4.5327e-05	1.125
Afg3l1	chr8:123477861-123503916	+	26055	17	0	14.1855	14.4895	14.5395	0.886359	0.187712	1.02002	1.04063	0.149023	1.02331
AW551984	chr9:39587395-39604124	-	16729	21	0	1.63096	0.498696	0.369407	-12.3743	0	0.569638	-14.2846	0	0.520497
Hspbp1	chr7:4660520-4684963	-	24443	8	0	13.3298	12.2257	11.8662	-2.01405	0.0220024	0.922948	-2.71227	0.00334117	0.897859
Rpa1	chr11:75300258-75348383	-	48125	18	0	19.6933	22.9208	25.1809	6.58112	2.33464e-11	1.15597	11.0124	0	1.26519
Rpa3	chr6:8255935-8259141	-	3206	4	0	12.9814	10.2571	10.05	-3.41411	0.000319957	0.80515	-3.71991	9.96464e-05	0.790335
Rpa2	chr4:132768359-132778746	+	10387	9	0	9.24438	8.25533	10.7187	-2.38606	0.00851488	0.903454	3.35958	0.000390302	1.14392
E130307A14Rik	chr10:39621410-39732007	-	110597	3	0	1.34212	0.749332	0.667675	-4.00415	3.11199e-05	0.7469	-4.67744	1.45242e-06	0.712036
Ift27	chr15:78159462-78174108	-	14646	7	0	13.5919	9.48071	11.7476	-6.52164	3.47715e-11	0.718255	-2.81315	0.00245292	0.873609
Ift20	chr11:78536435-78541473	+	5038	6	0	40.4448	45.7912	45.8767	3.89452	4.9197e-05	1.129	3.99327	3.25847e-05	1.13106
Yipf1	chr4:107314362-107359823	+	45461	10	0	18.3929	18.8789	17.1283	0.691597	0.244595	1.02506	-1.86036	0.0314176	0.934791
Yipf3	chr17:46248079-46252537	+	4458	9	0	32.0011	33.7975	31.4615	2.38697	0.00849382	1.05444	-0.736797	0.230623	0.983651
Yipf2	chr9:21588681-21592831	-	4150	13	0	17.333	16.591	17.2723	-1.42074	0.0776968	0.959525	-0.116093	0.45379	0.996689
Yipf5	chr18:40204864-40219399	-	14535	6	0	32.4286	35.7592	37.0943	4.65009	1.65892e-06	1.09964	6.51322	3.67792e-11	1.13957
Yipf4	chr17:74489492-74500277	+	10785	6	0	19.229	19.7124	19.5388	0.854974	0.196283	1.0239	0.554283	0.289693	1.01532
Yipf6	chrX:98937780-98949020	+	11240	7	0	4.86361	3.87519	4.22146	-5.76334	4.12335e-09	0.831432	-3.70228	0.000106834	0.890486
Jund	chr8:70697738-70700616	+	2878	1	0	17.6214	22.1924	21.4021	9.2794	0	1.24547	7.83108	2.44249e-15	1.20303
Zfp873	chr10:82048126-82061586	+	13460	3	0	1.32029	1.16871	1.06096	-1.10162	0.135313	0.934671	-1.94323	0.0259943	0.888236
Zfp871	chr17:32765496-32788287	-	22791	4	0	7.13985	5.90204	6.64231	-8.53804	0	0.847933	-3.36646	0.000380701	0.938875
Zfp870	chr17:32879220-32891603	-	12383	4	0	1.37195	1.2369	1.1817	-1.45471	0.0728747	0.943061	-2.0891	0.0183492	0.919792
Abca8b	chr11:109933405-109995816	-	62411	39	0	0.453692	0.384956	0.549876	-1.41067	0.0791704	0.952716	1.82018	0.0343656	1.06617
Abca8a	chr11:110025633-110095937	-	70304	39	0	0.945262	0.495156	1.11581	-6.73189	8.37375e-12	0.768614	2.14711	0.0158921	1.08767
Nradd	chr9:110621134-110624393	-	3259	5	0	17.1117	19.6171	19.9056	3.3688	0.000377476	1.13833	3.77872	7.88183e-05	1.15426
Ccr1	chr9:123962125-123968692	-	6567	2	0	5.03753	0.703098	0.520677	-23.1323	0	0.282085	-24.5509	0	0.251871
Ccr5	chr9:124121542-124127183	+	5641	2	0	7.38802	0.56918	0.605346	-31.4484	0	0.187074	-31.252	0	0.191386
Prickle1	chr15:93499113-93595891	-	96778	8	0	5.35337	7.19292	5.80081	7.92359	1.11022e-15	1.28954	2.0651	0.0194566	1.07043
Prickle2	chr6:92370891-92706184	-	335293	12	0	2.50133	1.32279	1.99184	-13.4456	0	0.663401	-5.39808	3.36789e-08	0.854486
Prickle3	chrX:7658532-7668186	+	9654	8	0	6.73965	5.7374	5.41243	-3.30709	0.000471348	0.870504	-4.47469	3.82612e-06	0.828516
Gm15698	chr11:88964665-88966917	-	2252	2	0	0.248658	2.61212	0.440651	9.45154	0	2.8928	1.58883	0.0560497	1.15376
Vcan	chr13:89655309-89742512	-	87203	16	0	27.4147	61.7433	43.406	105.035	0	2.20812	55.5736	0	1.56278
Isg15	chr4:156199423-156200818	-	1395	2	0	32.557	7.21602	13.7843	-26.5279	0	0.244838	-18.2734	0	0.440572
Rictor	chr15:6708380-6800400	+	92020	38	0	5.36429	5.85238	5.87587	3.35983	0.000389959	1.07669	3.55148	0.000191533	1.08038
Zfp28	chr7:6383317-6396637	+	13320	7	0	2.81043	1.65873	1.95096	-8.39885	0	0.697749	-6.11435	4.84755e-10	0.774442
Zfp27	chr7:29893336-29906104	-	12768	6	0	2.32776	2.29712	2.62077	-0.202244	0.419863	0.990794	1.88719	0.0295677	1.08805
Zfp26	chr9:20428317-20460160	-	31843	10	0	2.98347	2.50855	2.78717	-5.17568	1.13542e-07	0.880777	-2.1046	0.0176632	0.950722
Itpripl2	chr7:118485111-118491975	-	6864	1	0	33.8448	37.1212	30.9333	7.69838	6.88338e-15	1.09403	-7.22765	2.45692e-13	0.916445
Nlgn2	chr11:69823122-69834849	-	11727	7	0	23.8465	16.3803	18.0892	-19.9241	0	0.699505	-15.1607	0	0.768286
Itpripl1	chr2:127138768-127143457	-	4689	3	0	3.13087	2.32551	2.11429	-5.05496	2.15237e-07	0.805039	-6.55818	2.72334e-11	0.753908
Wdr35	chr12:8974000-9028847	+	54847	28	0	4.52508	5.00713	5.94068	2.47179	0.00672199	1.08725	6.99487	1.32749e-12	1.25621
Wdr34	chr2:30031557-30048879	-	17322	9	0	5.74558	5.23358	5.01791	-1.56716	0.0585389	0.924099	-2.26903	0.0116332	0.892127
Wdr37	chr13:8802967-8871730	-	68763	16	0	3.29475	2.62946	3.09416	-5.84354	2.55513e-09	0.845093	-1.71066	0.0435722	0.953292
Wdr36	chr18:32837224-32866420	+	29196	27	0	15.0197	14.9629	16.0289	-0.147866	0.441224	0.996451	2.60289	0.00462202	1.063
Wdr31	chr4:62453733-62470872	-	17139	11	0	0.492918	0.342431	0.251213	-1.43415	0.0757646	0.8992	-2.4583	0.00697987	0.838099
Wdr33	chr18:31804056-31908987	+	104931	26	0	6.50423	5.62282	6.38964	-5.43383	2.75783e-08	0.882545	-0.691037	0.244771	0.984729
Vwa8	chr14:78849177-79202310	+	353133	46	0	6.79579	6.38853	5.69194	-2.27408	0.0114807	0.947759	-6.3889	8.35403e-11	0.858404
Vwa9	chr9:64960831-64986974	+	26143	15	0	10.7137	9.36557	9.02401	-4.07411	2.30951e-05	0.884911	-5.19412	1.02844e-07	0.855752
Vwa1	chr4:155768494-155774561	-	6067	4	0	3.98499	2.23843	1.33495	-9.39473	0	0.649636	-15.5136	0	0.468396
Ptch2	chr4:117096355-117114831	+	18476	22	0	0.652119	2.12208	1.55795	12.5148	0	1.88974	8.75953	0	1.54829
Ptch1	chr13:63511532-63565520	-	53988	23	0	2.81952	1.8118	2.27788	-7.3539	9.62563e-14	0.736167	-3.79526	7.3744e-05	0.858193
Fam69b	chr2:26628456-26636497	+	8041	5	0	4.32749	5.25448	4.69848	2.88008	0.00198789	1.174	1.19941	0.115184	1.06964
Fam69a	chr5:107908041-107987077	-	79036	5	0	7.33521	8.628	9.75693	4.03324	2.75061e-05	1.1551	7.37444	8.26006e-14	1.29054
G630025P09Rik	chr11:69803668-69806038	+	2370	1	0	0.385341	0.427354	0.397762	0.541964	0.293922	1.03033	0.164795	0.434553	1.00897
9430023L20Rik	chr15:101284300-101290934	+	6634	3	0	16.8567	15.6687	16.4599	-1.74624	0.0403842	0.933472	-0.581396	0.280487	0.977779
Fam84b	chr15:60818995-60825080	-	6085	2	0	1.36568	1.60773	2.36216	2.50042	0.00620227	1.10232	9.28707	0	1.42122
Tiam1	chr16:89787110-89974699	-	187589	30	0	2.90917	6.49929	7.82081	24.6298	0	1.91839	31.9554	0	2.25644
Tiam2	chr17:3326572-3519397	+	192825	28	0	0.878361	1.22661	1.3328	4.5404	2.80743e-06	1.1854	5.84279	2.56667e-09	1.24193
Zfp9	chr6:118461949-118479273	-	17324	6	0	5.22976	7.494	8.27727	9.48603	0	1.36346	12.5263	0	1.48919
Zfp7	chr15:76879275-76892394	+	13119	5	0	2.06164	2.28598	2.50365	1.34873	0.0887119	1.07327	2.61844	0.00441658	1.14437
Zfp1	chr8:111643442-111671011	+	27569	6	0	2.82217	2.45888	2.35734	-1.63624	0.0508951	0.904951	-2.13193	0.0165061	0.878384
Zfp2	chr11:50898711-50916161	-	17450	8	0	0.778689	0.798419	0.798439	0.208614	0.417375	1.01109	0.210761	0.416537	1.0111
Zfp3	chr11:70764446-70772928	+	8482	2	0	1.18532	0.927598	1.09365	-1.81065	0.0350972	0.882067	-0.625214	0.265915	0.958051
Itgb1bp1	chr12:21269805-21286237	-	16432	7	0	12.543	12.2574	11.7584	-0.593336	0.276478	0.978911	-1.66146	0.0483104	0.942067
Gm20337	chr12:80942651-80945399	-	2748	3	0	0.387615	0.390145	0.390226	0.0231704	0.490757	1.00182	0.0241337	0.490373	1.00188
Relt	chr7:100845847-100863413	-	17566	11	0	4.47578	6.81326	7.8284	8.81021	0	1.42688	12.2388	0	1.61226
Relb	chr7:19606221-19629438	-	23217	11	0	7.48019	4.34842	9.71017	-10.2267	0	0.630696	6.08498	5.82537e-10	1.26296
Rela	chr19:5637489-5648130	+	10641	11	0	23.676	23.4713	26.0974	-0.370817	0.355387	0.991705	4.30832	8.225e-06	1.09813
1110008P14Rik	chr2:32379100-32381915	-	2815	2	0	13.113	10.3895	9.00643	-3.44404	0.000286549	0.807022	-5.39559	3.41486e-08	0.709023
Klk8	chr7:43797576-43803822	+	6246	5	0	0.503823	1.19995	1.32984	4.61978	1.92072e-06	1.46291	5.35246	4.33825e-08	1.54928
Card14	chr11:119314786-119345375	+	30589	22	0	1.84228	1.53555	1.45932	-2.51083	0.00602247	0.892081	-3.19701	0.000694307	0.865263
Rchy1	chr5:91948841-91963068	-	14227	11	0	12.3294	10.2544	11.5746	-5.17884	1.11637e-07	0.844328	-1.84648	0.0324112	0.943373
Tmem126a	chr7:90450711-90457208	-	6497	5	0	27.0491	27.7089	28.5608	0.589649	0.277713	1.02352	1.35311	0.0880109	1.0539
Tmem126b	chr7:90468828-90475995	-	7167	5	0	9.80955	7.47107	8.16275	-3.95081	3.89439e-05	0.783665	-2.74995	0.00298025	0.847653
Jarid2	chr13:44730773-44921643	+	190870	21	0	4.58472	3.51511	2.88696	-7.05472	8.64753e-13	0.808475	-11.7497	0	0.695999
Riiad1	chr3:94464984-94473591	-	8607	7	0	0.303537	0.503447	0.429044	1.33021	0.0917237	1.15336	0.886409	0.187699	1.09628
Rfc3	chr5:151642823-151651208	-	8385	9	0	8.23311	6.93242	8.75336	-2.78389	0.0026856	0.859128	1.06113	0.144316	1.05635
Rfc2	chr5:134582689-134598328	+	15639	11	0	15.3271	14.3413	16.7234	-1.68551	0.0459452	0.939622	2.31759	0.0102359	1.08552
Itgbl1	chr14:123660139-123974079	+	313940	11	0	2.5257	1.40978	1.127	-6.53996	3.07668e-11	0.683488	-8.56296	0	0.603285
Abat	chr16:8513428-8621567	+	108139	16	0	4.49105	2.96703	4.26709	-9.09299	0	0.722454	-1.24246	0.107033	0.959212
Pdzd4	chrX:73793356-73824969	-	31613	8	0	3.6393	2.87906	3.50808	-4.48859	3.58476e-06	0.836129	-0.745995	0.227835	0.971714
Dmkn	chr7:30763755-30781066	+	17311	21	0	0.796455	0.114976	0.141935	-7.97973	6.66134e-16	0.620654	-7.57123	1.84297e-14	0.63566
Krcc1	chr6:71272018-71285319	+	13301	4	0	25.955	25.8123	25.8017	-0.1983	0.421405	0.994704	-0.21489	0.414926	0.994313
Tpst2	chr5:112276706-112315356	+	38650	7	0	20.5183	23.7563	27.3174	4.95025	3.7059e-07	1.15048	10.0995	0	1.31597
Tpst1	chr5:130073325-130135732	+	62407	8	0	15.1762	11.2899	12.5327	-8.17457	2.22045e-16	0.759751	-5.47713	2.1614e-08	0.836582
Gli2	chr1:118834060-119053619	-	219559	14	0	2.69556	2.21563	2.63035	-4.24169	1.1092e-05	0.870133	-0.558068	0.288399	0.982355
Gli3	chr13:15463722-15730025	+	266303	15	0	5.94791	4.27264	5.05561	-11.509	0	0.758881	-5.95389	1.30923e-09	0.871574
Sec11a	chr7:80915378-80947550	-	32172	6	0	64.4539	59.6418	60.374	-3.44494	0.000285597	0.926481	-2.9378	0.00165277	0.937668
Sec11c	chr18:65800577-65817657	+	17080	6	0	21.5409	16.7212	18.1683	-5.17165	1.16015e-07	0.78618	-3.58093	0.000171187	0.850381
Ilkap	chr1:91375830-91398783	-	22953	12	0	19.9924	18.2798	18.6924	-2.4477	0.00718857	0.918416	-1.86416	0.03115	0.938074
Cfh	chr1:140085854-140183411	-	97557	22	0	17.0284	9.12653	4.53009	-24.4497	0	0.561701	-42.8485	0	0.306744
Cfi	chr3:129836738-129875328	+	38590	14	0	3.76381	1.42399	1.13861	-11.2148	0	0.508836	-13.007	0	0.448929
Trabd	chr15:89076063-89087075	+	11012	10	0	13.0526	12.4636	12.7403	-1.36122	0.0867223	0.958089	-0.724242	0.234459	0.97778
Cfd	chr10:79890852-79892656	+	1804	5	0	2.93208	0.365839	6.66304	-10.3192	0	0.347358	8.83007	0	1.94885
Cfb	chr17:34856373-34862514	-	6141	19	0	77.7809	5.04159	13.0138	-100.778	0	0.0766884	-85.8203	0	0.177883
Rai1	chr11:60105012-60199195	+	94183	7	0	12.6652	12.3186	13.3792	-1.4356	0.0755588	0.974642	2.92354	0.00173038	1.05225
Rai2	chrX:161717035-161779494	+	62459	3	0	3.04661	1.19621	1.09551	-10.7859	0	0.542729	-11.5691	0	0.517842
Cfp	chrX:20925534-20931524	-	5990	9	0	21.064	3.46544	3.29112	-33.3275	0	0.202386	-33.8645	0	0.194485
Cgrrf1	chr14:46832243-46854190	+	21947	6	0	10.0746	10.2315	10.9931	0.288375	0.38653	1.01416	1.67311	0.047153	1.08293
Pdzd7	chr19:45026906-45045772	-	18866	16	0	1.95819	1.64844	1.24402	-2.43658	0.00741352	0.89529	-6.01055	9.24452e-10	0.758579
Cdc42bpg	chr19:6306456-6325652	+	19196	37	0	4.53057	5.56419	5.93112	6.01433	9.03145e-10	1.18689	8.08635	3.33067e-16	1.25324
Cdc42bpa	chr1:179961088-180165602	+	204514	37	0	12.2208	16.5252	17.4894	17.8306	0	1.32558	21.6945	0	1.39851
Rpl7l1	chr17:46773906-46782656	-	8750	7	0	28.5247	27.672	31.0176	-1.38781	0.0825968	0.971119	3.97748	3.48247e-05	1.08443
Pdzd9	chr7:120659295-120670343	-	11048	7	0	0.511543	0.474178	0.437679	-0.361516	0.358857	0.975281	-0.73464	0.231279	0.951133
Pdzd8	chr19:59296083-59345780	-	49697	5	0	9.37739	11.4742	11.0642	9.22393	0	1.20206	7.56948	1.87628e-14	1.16254
G0s2	chr1:193272159-193273188	-	1029	2	0	10.6173	3.41274	5.04236	-13.3968	0	0.379841	-9.85853	0	0.520116
Bak1	chr17:27019811-27028626	-	8815	6	0	28.2868	26.7447	27.1299	-2.22311	0.0131042	0.947347	-1.6768	0.0467904	0.960499
Efnb1	chrX:99136129-99148991	+	12862	5	0	23.595	24.8467	34.5049	2.45261	0.00709114	1.05089	19.7086	0	1.44358
Hoxa11	chr6:52242104-52245810	-	3706	2	0	0.28304	0.423096	0.419509	1.90233	0.0285641	1.10916	1.87869	0.0301436	1.10636
Hoxa10	chr6:52231196-52240854	-	9658	3	0	8.2743	6.84179	6.04977	-4.9389	3.92826e-07	0.84554	-7.94325	9.99201e-16	0.76014
Gm13399	chr2:27144897-27162703	-	17806	7	0	0.424791	0.43767	0.605185	0.210106	0.416792	1.00904	2.71857	0.00327827	1.12661
Arpc1b	chr5:145114255-145128186	+	13931	10	0	239.562	237.54	233.234	-0.871346	0.191783	0.991595	-2.76473	0.00284849	0.973692
Arpc1a	chr5:145083868-145108756	+	24888	10	0	50.5066	48.7196	48.7194	-1.70866	0.0437571	0.965305	-1.7242	0.0423357	0.965301
Chsy3	chr18:59175339-59411336	+	235997	3	0	2.14631	2.39602	2.03604	1.7438	0.040597	1.07937	-0.810104	0.20894	0.964954
Chsy1	chr7:66109514-66173798	+	64284	3	0	19.6977	22.4644	22.6874	6.57707	2.39907e-11	1.13367	7.15757	4.1056e-13	1.14445
Rundc1	chr11:101425084-101435665	+	10581	5	0	5.036	4.87397	4.87441	-0.697526	0.242737	0.973155	-0.701874	0.241379	0.973228
Dapp1	chr3:137931005-137981549	-	50544	9	0	2.28266	2.37811	3.26586	0.58701	0.278599	1.02908	5.59515	1.10218e-08	1.29951
Gm9855	chr10:82629841-82650277	+	20436	10	0	14.5644	14.9122	15.5126	0.824005	0.204968	1.02234	2.2446	0.012397	1.06092
Telo2	chr17:25099568-25115967	-	16399	23	0	3.55247	3.22233	3.79093	-1.80177	0.0357909	0.927481	1.26109	0.103637	1.05238
Paip2b	chr6:83806058-83831741	-	25683	5	0	9.56408	9.89285	9.98954	1.02677	0.152265	1.03112	1.33778	0.0904837	1.04027
Tceanc2	chr4:107134161-107178366	-	44205	5	0	1.56702	1.15998	0.772327	-4.65928	1.58657e-06	0.841434	-9.89485	0	0.690421
Triqk	chr4:12906836-12981485	+	74649	6	0	3.38672	3.77215	3.18419	1.33316	0.0912403	1.08786	-0.73814	0.230215	0.953831
Dab2	chr15:6299788-6440709	+	140921	16	0	48.8613	12.583	12.4982	-75.5789	0	0.272415	-76.092	0	0.270714
AU022252	chr4:119225137-119232724	-	7587	5	0	4.63545	6.04936	5.87477	4.46193	4.06125e-06	1.25089	3.98408	3.38717e-05	1.21991
Nsd1	chr13:55209781-55318325	+	108544	23	0	10.9238	10.8237	11.689	-0.580123	0.280916	0.991604	4.38793	5.72163e-06	1.06417
Plxdc2	chr2:16356321-16752115	+	395794	14	0	29.6114	39.3216	35.0489	15.8065	0	1.31721	9.23345	0	1.17763
Plxdc1	chr11:97923236-97986446	-	63210	15	0	3.64399	0.373183	0.147504	-21.1474	0	0.29569	-23.3051	0	0.247094
Nim1	chr13:119710093-119755882	-	45789	4	0	0.706346	0.626072	0.536673	-1.06497	0.143445	0.952956	-2.3503	0.00937909	0.900564
Timm17b	chrX:7899397-7907652	+	8255	6	0	10.0419	9.98246	11.0985	-0.128691	0.448801	0.994613	2.24492	0.0123865	1.09568
Timm17a	chr1:135301534-135313737	-	12203	6	0	38.5963	46.8591	45.3943	6.46368	5.10949e-11	1.20868	5.41765	3.01945e-08	1.17168
Glrx5	chr12:105032688-105040910	+	8222	2	0	25.7736	28.4034	30.4901	2.60277	0.00462374	1.09822	4.62491	1.87382e-06	1.17616
Glrx2	chr1:143739348-143749678	+	10330	8	0	3.84758	3.81289	3.7423	-0.182906	0.427436	0.992845	-0.562827	0.286776	0.978282
Glrx3	chr7:137437647-137468594	+	30947	11	0	58.8705	71.1864	73.7801	10.4792	0	1.20571	12.6877	0	1.24903
Peli1	chr11:21091323-21150327	+	59004	7	0	6.52219	6.7211	7.38508	0.771003	0.220353	1.02644	3.2944	0.000493164	1.11471
Peli3	chr19:4931854-4943092	-	11238	7	0	0.922923	0.839975	0.695154	-0.657274	0.255502	0.956864	-1.90001	0.0287162	0.881551
Peli2	chr14:48120868-48260883	+	140015	6	0	6.77132	5.25709	5.68062	-7.98701	6.66134e-16	0.805151	-5.69991	5.99352e-09	0.859651
Lair1	chr7:4007072-4063204	-	56132	8	0	2.05507	0.199126	0.140019	-17.6142	0	0.392504	-18.4466	0	0.373157
Hspa1l	chr17:34972702-34979228	+	6526	2	0	0.592885	0.681226	0.884251	0.918608	0.17915	1.05546	2.84197	0.00224179	1.18292
2410002F23Rik	chr7:44246721-44252319	+	5598	6	0	16.9362	17.0396	18.4622	0.188719	0.425157	1.00576	2.75393	0.00294425	1.08508
Bub1	chr2:127800199-127831859	-	31660	26	0	6.52468	6.00976	7.73787	-2.28961	0.0110221	0.931569	5.10253	1.6757e-07	1.16123
Bub3	chr7:131560390-131571898	+	11508	8	0	35.2283	34.2889	38.771	-1.22072	0.111096	0.97407	4.50258	3.35663e-06	1.09779
Large	chr8:72814598-73352556	-	537958	15	0	24.824	25.9217	23.0728	2.23017	0.0128681	1.04251	-3.69618	0.000109436	0.932186
Ablim1	chr19:57033263-57216032	-	182769	27	0	3.04678	2.19556	2.94975	-7.4808	3.68594e-14	0.789656	-0.803608	0.210812	0.976023
Ablim3	chr18:61799392-61911852	-	112460	26	0	0.639324	0.561522	0.531293	-1.14649	0.125796	0.952541	-1.6261	0.0519643	0.934101
Zgpat	chr2:181364930-181380793	+	15863	8	0	6.08189	5.64934	6.31277	-1.5127	0.0651774	0.938921	0.792501	0.214034	1.0326
Srpk1	chr17:28589591-28622454	-	32863	16	0	14.9705	16.2987	16.9302	2.81081	0.00247088	1.08316	4.14539	1.69615e-05	1.12271
Csnk2b	chr17:35116194-35121447	-	5253	7	0	43.8289	45.2263	48.6039	1.18683	0.117647	1.03117	4.01769	2.93855e-05	1.10652
Srpk2	chr5:23503355-23616571	-	113216	15	0	7.92669	7.29616	7.66216	-3.09922	0.000970152	0.929365	-1.29618	0.0974569	0.970367
Rnf38	chr4:44126211-44168283	-	42072	13	0	6.0593	5.63488	6.26501	-2.13521	0.0163718	0.939878	1.0171	0.154553	1.02914
Ankrd16	chr2:11777752-11790323	+	12571	7	0	6.31817	5.03763	5.57398	-4.40953	5.17986e-06	0.82502	-2.5247	0.00578988	0.898309
Ankrd17	chr5:90227165-90366185	-	139020	34	0	20.9695	22.8353	24.6783	6.75741	7.02383e-12	1.08493	13.2847	0	1.16881
Rnf34	chr5:122850187-122868945	+	18758	6	0	10.5043	10.8684	11.4717	0.83195	0.202719	1.03165	2.19996	0.013905	1.08409
Ankrd12	chr17:65967500-66077046	-	109546	13	0	5.17214	5.06936	5.3163	-0.727792	0.23337	0.983348	1.01793	0.154355	1.02336
Ankrd10	chr8:11611582-11635754	-	24172	10	0	6.11931	5.86318	5.90654	-1.17998	0.119004	0.964024	-0.987219	0.161768	0.970114
[truncated: 11,101 more rows]
