# Supplementary material for: FSP1-positive fibroblasts are adipogenic niche and regulate adipose homeostasis
Source: PLoS Biol. 2018 Aug 6;16(8):e2001493. doi: 10.1371/journal.pbio.2001493 (PMC6078284; doi:10.1371/journal.pbio.2001493)
Supplement: S1 Data — (XLSX) [file pbio.2001493.s012.xlsx]

## Sheet: Fig 2B
Fig 2B Body weight of F-BCA male mice on normal chow diet.
P (2 way anova Bonferroni posttests)	Ctrl Mean	Ctrl SE	F-BCA Mean	F-BCA SE	Time (Weeks)	Ctrl ND									F-BCA ND
						#1	#2	#3	#4	#5	#6	#7	#8	#9	#1	#2	#3	#4	#5	#6	#7	#8	#9	#10
P > 0.05	17.9744	0.563149	18.753	0.354163	4	17.7	17.76	20.8	14.5	19.3	18.5	17.78	18.19	17.24	21.2	19.4	19.32	19.27	18.9	18.3	18	17.94	17.9	17.3
P > 0.05	21.39	0.714749	21.193	0.606062	5	24.4	19.4	23.38	19.1	23.7	22.5	20.15	21	18.88	24.9	23.5	21.32	21.41	22.2	19.8	20	18.5	20.4	19.9
P > 0.05	23.0389	0.822683	22.392	0.810818	6	27.1	20.9	24.09	20.7	25.5	23.8	22.16	23.7	19.4	26.9	25.1	24.63	23.09	22.8	21	21.2	19.8	20.5	18.9
P > 0.05	24.1067	0.918931	22.55	0.879578	7	29.6	20.8	24.8	22.8	26	24.2	22.96	25.1	20.7	27.8	25.1	25.56	21	23.4	21.41	20.91	20.5	20.7	19.12
P > 0.05	25.41	0.838858	23.085	0.918757	8	30.9	25.6	24.6	23.1	26.5	25	23.59	26.8	22.6	28	25.5	26.65	23.7	22.3	23.1	21.6	19.6	21	19.4
P > 0.05	26.0644	1.05248	23.588	0.633987	9	32.4	25.6	25.6	24.5	27.9	25.8	23.18	28.1	21.5	26.2	23.8	26.86	24.2	24.7	21	22.9	22	23.32	20.9
P > 0.05	26.4	1.04881	23.173	0.859796	10	32.7	27.6	26	25.9	22	26.6	24.7	28.8	23.3	24.3	16.6	27.04	24.4	24.9	23.8	23.4	22.3	22.99	22
P > 0.05	26.29	1.20921	22.748	1.0385	11	33.8	24.9	25.9	27.7	21.2	27	25.71	28	22.4	25.2	16.6	26.78	25.5	18.3	24.6	23.7	20.9	22	23.9
P < 0.05	27.3189	1.16394	22.875	0.998262	12	34.4	26.6	27.6	28.8	22	28.19	26.18	28.4	23.7	23.6	17.2	27.14	25.8	18	24.6	23.7	21.6	23.21	23.9
P<0.01	28.2733	0.995283	23.101	1.04967	13	34.8	27.8	28	29.6	25.5	28.98	25.88	29.1	24.8	24.8	19.6	27.21	25.3	16.5	26.1	23.5	21.2	21.7	25.1
P<0.001	28.8289	0.78383	22.693	1.12982	14	34.1	28.1	29	28.9	28.2	29.6	27.86	28.6	25.1	24.4	17.9	26.63	24.8	15.9	26.1	23.5	22	20.6	25.1
P<0.001	29.7667	0.92251	22.417	1.2987	15	36.4	29.47	30.4	29.7	28.7	29.6	28.48	29.05	26.1	25.4	15	26.07	26.6	15.7	24.7	22.7	22	21.3	24.7
P<0.001	30.1444	0.799672	22.529	1.49707	16	36	30.9	30.5	29.9	29.5	29.5	28.7	28.4	27.9	24.6	14.1	26.09	26.7	14.7	26.3	24.9	22.6	19.9	25.4

## Sheet: Fig 2D
Fig 2D NMR of F-BCA male mice on normal chow diet.
	Ctrl on chow	F-BCA on chow
#1	0.0712996	0.0399599
#2	0.279583	0.0422242
#3	0.237915	0.0518139
#4	0.106136	0.0172779
#5	0.220155	0.0890749
#6	0.207082	0.0956102
Mean	0.187028	0.0559935
SE	0.0329606	0.0124189
P (ttest, two tailed)	0.00397402

## Sheet: Fig 2F
Fig 2F WAT weight of F-BCA male mice on normal chow diet.
	I-WAT		E-WAT
	Ctrl on chow	F-BCA on chow	Ctrl on chow	F-BCA on chow
#1	0.2	0.06	0.3	0.02
#2	0.2	0.06	0.29	0.03
#3	0.14	0.04	0.17	0.07
#4	0.15	0.06	0.32	0.02
#5	0.21	0.07	0.42	0.05
#6	0.23	0.02	0.34	0.03
#7	0.13	0.04	0.23	0.02
#8	0.13	0.06	0.32	0.05
#9		0.05		0.02
#10		0.05		0.05
#11		0.04		0.03
#12		0.05		0.03
#13		0.04		0.03
#14		0.05		0.02
Mean	0.17375	0.0492857	0.29875	0.0335714
SE	0.01426	0.00339105	0.026284	0.00414134
P (ttest, two tailed)	3.30035e-05		1.57377e-05

## Sheet: Fig 2H
Fig 2H GTT of F-BCA male mice on normal chow diet.
P (2 way anova Bonferroni posttests)	Ctrl Mean	Ctrl SE	F-BCA Mean	F-BCA SE	Time (min)	Ctrl ND													F-BCA ND
						#1	#2	#3	#4	#5	#6	#7	#8	#9	#10	#11	#12	#13	#1	#2	#3	#4	#5
P > 0.05	92.0769	4.84813	69.84	8.58357	0	97.2	73.8	77.4	88.2	91.8	88.2	113.4	138.6	79.2	91.8	75.6	90	91.8	93.6	75.6	43.2	77.4	59.4
P < 0.05	321.785	21.0479	213.12	30.2678	15	424.8	241.2	320.4	300.6	253.8	235.8	406.8	298.8	311.4	487.8	266.4	340.2	295.2	322.2	230.4	153	192.6	167.4
P<0.001	392.262	28.0714	177.48	25.0103	30	590.4	329.4	399.6	439.2	302.4	320.4	439.2	235.8	320.4	527.4	351	495	349.2	205.2	210.6	228.6	151.2	91.8
P<0.001	310.985	25.1415	134.28	21.1191	60	455.4	304.2	374.4	469.8	268.2	219.6	324	192.6	223.2	363.6	237.6	369	241.2	111.6	142.2	212.4	113.4	91.8
P<0.001	245.908	19.1077	108.72	7.03153	90	343.8	275.4	298.8	381.6	217.8	178.2	196.2	174.6	169.2	284.4	205.2	275.4	196.2	104.4	127.8	122.4	97.2	91.8
P < 0.05	189.554	11.6178	82.08	13.2101	120	234	203.4	221.4	277.2	201.6	140.4	158.4	163.8	151.2	228.6	151.2	181.8	151.2	91.8	111.6	32.4	88.2	86.4

## Sheet: Fig 2I
Fig 2I GTT AUC of F-BCA male mice on normal chow diet.
	Ctrl ND	F-BCA ND
#1	47871	18009
#2	32022	18535.5
#3	37894.5	18292.5
#4	44752.5	14512.5
#5	28903.5	11826
#6	25447.5
#7	34816.5
#8	24300
#9	26514
#10	42741
#11	28012.5
#12	38974.5
#13	28363.5
Mean	33893.3	16235.1
SE	2186.26	1324.37
Normalized Mean	1	0.479006
Normalized SE	0.0645043	0.0390746
P (ttest, two tailed)	3.55568e-06

## Sheet: Fig 2J
Fig 2J ITT of F-BCA male mice on normal chow diet.
P (2 way anova Bonferroni posttests)	Ctrl Mean	Ctrl SE	F-BCA Mean	F-BCA SE	Time (min)	Ctrl ND										F-BCA ND
						#1	#2	#3	#4	#5	#6	#7	#8	#9	#10	#1	#2	#3	#4	#5
P > 0.05	100	0	100	0	0	100	100	100	100	100	100	100	100	100	100	100	100	100	100	100
P > 0.05	68.2416	4.94762	56.1472	5.82555	30	47.7064	86.1702	91.3043	52.6882	72.2222	75.4902	59.6154	48.9362	81.25	67.033	41.0256	58.9744	50	76.1905	54.5455
P > 0.05	53.3315	5.70847	49.0884	3.70741	60	35.7798	64.8936	84.7826	29.0323	42.5926	62.7451	71.1539	40.4255	61.25	40.6593	48.718	56.4103	37.5	45.2381	57.5758
P > 0.05	50.7485	6.38716	56.5601	7.01669	90	28.4404	60.6383	70.6522	29.0323	27.7778	72.549	80.7692	36.1702	57.5	43.956	56.4103	51.282	33.3333	69.0476	72.7273
P > 0.05	59.1576	7.54574	63.847	7.93186	120	30.2752	78.7234	65.2174	34.4086	44.4444	68.6274	111.538	45.7447	58.75	53.8462	64.1026	58.9744	37.5	73.8095	84.8485

## Sheet: Fig 2K
Fig 2K ITT AUC of F-BCA male mice on normal chow diet.
	Ctrl ND	F-BCA ND
#1	5312	6846
#2	9032	7385
#3	9880	5688
#4	5339	8321
#5	6444	8318
#6	8853
#7	9519
#8	5952
#9	8381
#10	6857
Mean	7556.9	7311.6
SE	558.215	494.468
Normalized Mean	1	0.96754
Normalized SE	0.0738682	0.0654327
P (ttest, two tailed)	0.747861

## Sheet: Fig 3A
Fig 3A Body weight of F-BCA male mice on high fat diet.
P (2 way anova)	Ctrl Mean	Ctrl SE	F-BCA Mean	F-BCA SE	Time (Weeks)	Ctrl HFD								F-BCA HFD
						#1	#2	#3	#4	#5	#6	#7	#8	#1	#2	#3	#4	#5	#6	#7
P > 0.05	21.0625	0.432574	19.7429	0.45974	4	21	20.5	22.6	19.7	20.9	20.6	20	23.2	20.7	18.5	21.1	19.3	18.5	18.9	21.2
P > 0.05	24.9375	0.834724	21.7	0.58064	5	27.2	25.3	28.5	24.2	22.6	22.7	22.3	26.7	24	19.9	23.2	20.8	20.5	21	22.5
P > 0.05	26.6375	0.961572	22.4714	0.573093	6	28.9	27.2	30.9	25.1	23.6	25	23.6	28.8	24	19.6	24.1	21.9	22.2	22.7	22.8
P<0.01	28.6	1.09071	22.6714	0.504133	7	30.1	29.1	33.3	26.5	24.9	27	25.7	32.2	24.4	21.2	24.7	22	22.2	21.9	22.3
P<0.01	30.0125	1.18268	23.4429	0.694488	8	31.3	31	34.3	26.2	25.9	29.1	27.8	34.5	26.7	21.6	24	22.8	21.6	22.7	24.7
P<0.001	31.9125	1.26144	23.8286	0.719032	9	33.3	34.5	35.8	27.1	28	31	29.3	36.3	27.1	21.6	24.1	22.5	22.4	23.8	25.3
P<0.001	33.7875	1.56587	23.7143	0.666701	10	35.1	37.9	37.7	27.1	29.1	32.4	31.7	39.3	26.5	21	24.3	23	22.5	23.9	24.8
P<0.001	35.65	1.69558	23.4571	0.783113	11	36.3	39.8	40.1	28.9	29.8	34.7	33.7	41.9	27	21	23.2	21.9	22.2	23.7	25.2
P<0.001	37.6125	1.66008	24.1714	0.599887	12	37.1	41.6	42	30.9	32.6	36.3	36.1	44.3	26.5	22.2	24.6	23.9	22.4	23.9	25.7
P<0.001	38.65	1.81246	23.7143	0.667058	13	38.1	42.9	43.7	31.5	32.2	37.7	37.7	45.4	26.6	21.7	23.6	23.6	21.7	23.6	25.2
P<0.001	40.15	1.84788	23.5857	0.705903	14	39.5	44	46.2	31.7	34.8	38.5	40.3	46.2	26.8	21.9	23.2	23.5	21.3	23.3	25.1
P<0.001	41.775	1.78363	23.5	0.584726	15	42.1	45.2	48.2	33.3	37.4	39	42.1	46.9	26.3	21.7	23.4	23.4	22.2	22.9	24.6
P<0.001	41.325	1.60153	23.3286	0.572677	16	43.3	42.8	47.3	34.6	36.8	38.1	41.3	46.4	25.8	21.9	23.4	21.5	23.3	22.7	24.7

## Sheet: Fig 3C
Fig 3C NMR of F-BCA male mice on high fat diet.
	Ctrl on HFD	F-BCA on HFD
#1	0.302199	0.117379
#2	0.304323	0.0667029
#3	0.299688	0.0600545
#4	0.220832	0.0640776
#5	0.291263	0.0565411
#6	0.265381	0.0471406
#7	0.291274	0.0666082
#8	0.318817
Mean	0.286722	0.0683577
SE	0.0108445	0.00857179
P (ttest, two tailed)	1.00584e-09

## Sheet: Fig 3E
Fig 3E WAT weight of F-BCA male mice on high fat diet.
	I-WAT		E-WAT
	Ctrl on HFD	F-BCA on HFD	Ctrl on HFD	F-BCA on HFD
#1	0.64	0.12	0.43	0.17
#2	0.96	0.16	0.39	0.16
#3	1.02	0.05	0.95	0.07
#4	1.29	0.06	0.9	0.09
#5	0.95	0.06	1.03	0.09
#6	0.65	0.05	0.44	0.04
#7	0.63	0.13	0.38	0.1
#8	0.78	0.15	0.37	0.16
#9	1.15	0.07	1.31	0.01
#10	1.74	0.08	0.92	0.06
#11	1.17	0.05	1.15	0.07
#12	0.7	0.06	0.35	0.05
Mean	0.973333	0.0866667	0.718333	0.0891667
SE	0.0956028	0.0119553	0.103014	0.0146917
P (ttest, two tailed)	5.35262e-09		4.37407e-06

[truncated: 53 more sheets: Fig 3G, Fig 3H, Fig 3I, Fig 3J, Fig 4C, Fig 4D, Fig 4F, Fig 4H, Fig 5B, Fig 5C, Fig 5E, Fig 5G, Fig 5I, Fig 5K, Fig 6C, Fig 6D, Fig 6E, Fig 6J, Fig 6K, Fig 6M …]
